# Supplementary material for: Introducing the Event‐Adjusted Rank Sum (EARS) Test: A Simple Approach to Survival Analysis Independent of Proportional Hazards
Source: Biomed Res Int. 2025 Nov 18;2025:2142254. doi: 10.1155/bmri/2142254 (PMC12624226; doi:10.1155/bmri/2142254)
Supplement: Supplementary file 1 — Supporting Information Additional supporting information can be found online in the Supporting Information section. In addition to the Supporting Information Excel file (AST.xlsx) and the raw data for all five test development cohorts (Cohorts 1 to 5.xlsx), as described in the “Data Availability Statement” section, we provide a Supporting Information.pdf. This PDF contains Codes S1 and S2, a description of the simulation study and data generation process, an overview of the clinical cohorts, the statistical tests and analyses, and Figure S1. [file BMRI-2025-2142254-s001.zip]

Archive with 3 entries (3 files):
- Supplementary Material.pdf
- Cohort 1 to 5.xlsx
- AST.xlsx
