# Supplementary material for: Introducing the Event‐Adjusted Rank Sum (EARS) Test: A Simple Approach to Survival Analysis Independent of Proportional Hazards
Source: Biomed Res Int. 2025 Nov 18;2025:2142254. doi: 10.1155/bmri/2142254 (PMC12624226; doi:10.1155/bmri/2142254)
Supplement: Supplementary file 1 — Supporting Information Additional supporting information can be found online in the Supporting Information section. In addition to the Supporting Information Excel file (AST.xlsx) and the raw data for all five test development cohorts (Cohorts 1 to 5.xlsx), as described in the “Data Availability Statement” section, we provide a Supporting Information.pdf. This PDF contains Codes S1 and S2, a description of the simulation study and data generation process, an overview of the clinical cohorts, the statistical tests and analyses, and Figure S1. [file BMRI-2025-2142254-s001.zip › Cohort 1 to 5.xlsx]

## Sheet: Cohort 1
Group	Time	Event
1	1	0
1	2	1
1	3	1
1	4	1
1	5	1
1	6	1
1	7	1
1	8	1
1	9	1
1	10	1
1	11	1
1	12	1
1	13	1
1	14	1
1	15	1
1	16	1
1	17	1
1	18	1
1	20	1
1	22	1
1	24	1
1	26	1
1	28	1
1	30	1
1	32	1
1	34	1
1	36	1
1	38	1
1	40	1
1	41	1
1	43	1
1	45	1
1	47	1
1	49	1
1	51	1
1	53	1
1	55	1
1	57	1
1	59	1
1	61	1
1	62	1
1	64	1
1	66	1
1	68	1
1	70	1
1	72	1
1	74	1
1	76	1
1	78	1
1	81	1
1	84	1
1	87	1
1	90	1
1	93	1
1	96	1
1	1	1
1	2	1
1	3	1
1	4	1
1	5	1
1	6	1
1	7	1
1	8	1
1	9	1
1	10	1
1	11	1
1	12	1
1	13	1
1	14	1
1	15	1
1	16	1
1	17	1
1	18	1
1	20	1
1	22	1
1	24	1
1	26	1
1	28	1
1	30	1
1	32	1
1	34	1
1	36	1
1	38	1
1	40	1
1	41	1
1	43	1
1	45	1
1	47	1
1	49	1
1	51	1
1	53	1
1	55	1
1	57	1
1	59	1
1	61	1
1	62	1
1	64	1
1	66	1
1	68	1
1	70	1
1	72	1
1	74	1
1	76	1
1	78	1
1	81	1
1	84	1
1	87	1
1	90	1
1	93	1
1	96	1
1	1	1
1	2	1
1	3	1
1	4	1
1	5	1
1	6	1
1	7	1
1	8	1
1	9	1
1	10	1
1	11	1
1	12	1
1	13	1
1	14	1
1	15	1
1	16	1
1	17	1
1	18	1
1	19	1
1	20	1
1	22	1
1	24	1
1	26	1
1	28	1
1	30	1
1	32	1
1	34	1
1	36	1
1	38	1
1	40	1
1	41	1
1	43	1
1	45	1
1	47	1
1	49	1
1	51	1
1	53	1
1	55	1
1	57	1
1	59	1
1	61	1
1	62	1
1	64	1
1	66	1
1	68	1
1	70	1
1	72	1
1	74	1
1	76	1
1	78	1
1	81	1
1	84	1
1	87	1
1	90	1
1	93	1
1	96	1
1	99	1
1	1	1
1	2	1
1	3	1
1	4	1
1	5	1
1	6	1
1	7	1
1	8	1
1	9	1
1	10	1
1	11	1
1	12	1
1	13	1
1	14	1
1	15	1
1	16	1
1	17	1
1	18	1
1	19	1
1	20	1
1	22	1
1	24	1
1	26	1
1	28	1
1	30	1
1	32	1
1	34	1
1	36	1
1	38	1
1	40	1
1	41	1
1	43	1
1	45	1
1	47	1
1	49	1
1	51	1
1	53	1
1	55	1
1	57	1
1	59	1
1	61	1
1	62	1
1	64	1
1	66	1
1	68	1
1	70	1
1	72	1
1	74	1
1	76	1
1	78	1
1	81	1
1	84	1
1	87	1
1	90	1
1	93	1
1	96	1
1	1	1
1	2	1
1	3	1
1	4	1
1	5	1
1	6	1
1	7	1
1	8	1
1	9	1
1	10	1
1	11	1
1	12	1
1	13	1
1	14	1
1	15	1
1	16	1
1	17	1
1	18	1
1	20	1
1	22	1
1	24	1
1	26	1
1	28	1
1	30	1
1	32	1
1	34	1
1	36	1
1	38	1
1	40	1
1	41	1
1	43	1
1	45	1
1	47	1
1	49	1
1	51	1
1	53	1
1	55	1
1	57	1
1	59	1
1	61	1
1	62	1
1	64	1
1	66	1
1	68	1
1	70	1
1	72	1
1	74	1
1	76	1
1	78	1
1	81	1
1	84	1
1	87	1
1	90	1
1	93	1
1	96	1
2	1	0
2	3	1
2	5	1
2	7	1
2	9	1
2	11	1
2	13	1
2	15	1
2	17	1
2	19	1
2	21	1
2	23	1
2	25	1
2	27	1
2	29	1
2	31	1
2	33	1
2	35	1
2	37	1
2	39	1
2	41	1
2	43	1
2	47	1
2	50	1
2	53	1
2	56	1
2	59	1
2	64	1
2	69	1
2	74	1
2	77	1
2	79	1
2	84	1
2	90	1
2	96	1
2	1	1
2	3	1
2	5	1
2	7	1
2	9	1
2	11	1
2	13	1
2	15	1
2	17	1
2	19	1
2	21	1
2	23	1
2	25	1
2	27	1
2	29	1
2	31	1
2	33	1
2	35	1
2	37	1
2	39	1
2	41	1
2	43	1
2	47	1
2	50	1
2	53	1
2	56	1
2	59	1
2	64	1
2	69	1
2	74	1
2	79	1
2	82	1
2	84	1
2	90	1
2	96	1
2	1	1
2	3	1
2	5	1
2	7	1
2	9	1
2	11	1
2	13	1
2	15	1
2	17	1
2	19	1
2	21	1
2	23	1
2	25	1
2	27	1
2	29	1
2	31	1
2	33	1
2	35	1
2	37	1
2	39	1
2	41	1
2	43	1
2	47	1
2	50	1
2	53	1
2	56	1
2	59	1
2	64	1
2	69	1
2	74	1
2	79	1
2	84	1
2	90	1
2	93	1
2	96	1
2	1	1
2	3	1
2	5	1
2	7	1
2	9	1
2	11	1
2	13	1
2	15	1
2	17	1
2	19	1
2	21	1
2	23	1
2	25	1
2	27	1
2	29	1
2	31	1
2	33	1
2	35	1
2	37	1
2	39	1
2	41	1
2	43	1
2	47	1
2	50	1
2	53	1
2	56	1
2	59	1
2	64	1
2	69	1
2	74	1
2	79	1
2	84	1
2	90	1
2	93	1
2	96	1
2	1	1
2	3	1
2	5	1
2	7	1
2	9	1
2	11	1
2	13	1
2	15	1
2	17	1
2	19	1
2	21	1
2	23	1
2	25	1
2	27	1
2	29	1
2	31	1
2	33	1
2	35	1
2	37	1
2	39	1
2	41	1
2	43	1
2	47	1
2	50	1
2	53	1
2	56	1
2	59	1
2	64	1
2	69	1
2	74	1
2	79	1
2	84	1
2	90	1
2	96	1

## Sheet: Cohort 2
Group	Time	Event
0	0	0
0	0	0
0	0	0
0	0	0
0	0	0
0	0	0
0	0	0
0	0	0
0	0	0
0	0	0
0	0	0
0	0	0
0	0	0
0	0	0
0	0	0
0	0	0
0	0	0
0	0	0
0	0	0
0	0	0
0	0	0
0	0	0
0	0	0
0	0	0
0	0	0
0	0	0
0	0	0
0	0	0
0	0	0
0	0	0
0	0	0
0	0.00273973	0
0	0.00821918	0
0	0.00821918	0
0	0.00821918	0
0	0.00821918	0
0	0.00821918	0
0	0.00821918	0
0	0.00821918	0
0	0.00821918	0
0	0.00821918	0
0	0.00821918	0
0	0.00821918	0
0	0.00821918	0
0	0.0109589	0
0	0.0109589	0
0	0.0109589	0
0	0.0109589	0
0	0.0136986	0
0	0.0136986	0
0	0.0164384	0
0	0.0164384	0
0	0.0164384	0
0	0.0164384	0
0	0.0164384	0
0	0.0191781	0
0	0.0191781	0
0	0.0191781	0
0	0.0191781	0
0	0.0191781	0
0	0.0219178	0
0	0.0219178	0
0	0.0246575	0
0	0.0246575	0
0	0.0273973	0
0	0.0273973	0
0	0.0273973	0
0	0.030137	0
0	0.030137	0
0	0.0328767	0
0	0.0328767	0
0	0.0356164	0
0	0.0356164	0
0	0.0356164	0
0	0.0356164	0
0	0.0356164	0
0	0.0356164	0
0	0.0383562	0
0	0.0383562	0
0	0.0383562	0
0	0.0383562	0
0	0.0383562	0
0	0.0410959	0
0	0.0410959	0
0	0.0410959	0
0	0.0438356	0
0	0.0438356	0
0	0.0465753	0
0	0.0465753	0
0	0.0547945	0
0	0.0547945	0
0	0.0547945	0
0	0.0547945	0
0	0.0575342	0
0	0.0575342	0
0	0.0575342	0
0	0.060274	0
0	0.0630137	0
0	0.0630137	0
0	0.0630137	0
0	0.0630137	0
0	0.0657534	0
0	0.0712329	0
0	0.0739726	0
0	0.0767123	0
0	0.0767123	0
0	0.0767123	0
0	0.0767123	0
0	0.0767123	0
0	0.0794521	0
0	0.0821918	0
0	0.0821918	0
0	0.0821918	0
0	0.0821918	0
0	0.0821918	0
0	0.0821918	0
0	0.0821918	0
0	0.0849315	0
0	0.0849315	0
0	0.0849315	0
0	0.0849315	0
0	0.0849315	0
0	0.0849315	0
0	0.0849315	0
0	0.0849315	0
0	0.0849315	0
0	0.0849315	0
0	0.0849315	0
0	0.0849315	0
0	0.0876712	0
0	0.0958904	0
0	0.0958904	0
0	0.0958904	0
0	0.0986301	0
0	0.10137	0
0	0.10137	0
0	0.10137	0
0	0.10411	0
0	0.10411	0
0	0.10411	0
0	0.106849	0
0	0.106849	0
0	0.109589	0
0	0.115068	0
0	0.115068	0
0	0.117808	0
0	0.117808	0
0	0.117808	0
0	0.120548	0
0	0.120548	0
0	0.120548	0
0	0.120548	0
0	0.120548	0
0	0.120548	0
0	0.126027	0
0	0.126027	0
0	0.128767	0
0	0.131507	0
0	0.134247	0
0	0.136986	0
0	0.136986	0
0	0.139726	0
0	0.145205	0
0	0.147945	0
0	0.150685	0
0	0.150685	0
0	0.153425	0
0	0.153425	0
0	0.158904	0
0	0.161644	0
0	0.161644	0
0	0.164384	0
0	0.164384	0
0	0.167123	0
0	0.167123	0
0	0.167123	0
0	0.167123	0
0	0.167123	0
0	0.167123	0
0	0.167123	0
0	0.167123	0
0	0.169863	0
0	0.169863	0
0	0.169863	0
0	0.172603	0
0	0.175342	0
0	0.175342	0
0	0.175342	0
0	0.183562	0
0	0.183562	0
0	0.183562	0
0	0.191781	0
0	0.191781	0
0	0.194521	0
0	0.194521	0
0	0.194521	0
0	0.19726	0
0	0.2	0
0	0.20274	0
0	0.205479	0
0	0.210959	0
0	0.210959	0
0	0.216438	0
0	0.216438	0
0	0.219178	0
0	0.219178	0
0	0.221918	0
0	0.221918	0
0	0.224658	0
0	0.224658	0
0	0.227397	0
0	0.230137	0
0	0.230137	0
0	0.230137	0
0	0.230137	0
0	0.235616	0
0	0.243836	0
0	0.243836	0
0	0.243836	0
0	0.246575	0
0	0.246575	0
0	0.249315	0
0	0.249315	0
0	0.249315	0
0	0.249315	0
0	0.249315	0
0	0.252055	0
0	0.252055	0
0	0.257534	0
0	0.257534	0
0	0.260274	0
0	0.260274	0
0	0.263014	0
0	0.265753	0
0	0.271233	0
0	0.276712	0
0	0.276712	0
0	0.279452	0
0	0.282192	0
0	0.282192	0
0	0.284932	0
0	0.284932	0
0	0.287671	0
0	0.287671	0
0	0.290411	0
0	0.290411	0
0	0.290411	0
0	0.290411	0
0	0.29589	0
0	0.30137	0
0	0.30411	0
0	0.30411	0
0	0.30411	0
0	0.306849	0
0	0.306849	0
0	0.306849	0
0	0.309589	0
0	0.312329	0
0	0.312329	0
0	0.312329	0
0	0.312329	0
0	0.315068	0
0	0.317808	0
0	0.320548	0
0	0.323288	0
0	0.326027	0
0	0.331507	0
0	0.334247	0
0	0.334247	0
0	0.334247	0
0	0.334247	0
0	0.334247	0
0	0.334247	0
0	0.334247	0
0	0.339726	0
0	0.347945	0
0	0.347945	0
0	0.347945	0
0	0.350685	0
0	0.353425	0
0	0.353425	0
0	0.356164	0
0	0.358904	0
0	0.358904	0
0	0.361644	0
0	0.361644	0
0	0.361644	0
0	0.361644	0
0	0.364384	0
0	0.367123	0
0	0.367123	0
0	0.367123	0
0	0.369863	0
0	0.372603	0
0	0.378082	0
0	0.380822	0
0	0.380822	0
0	0.383562	0
0	0.391781	0
0	0.394521	0
0	0.39726	0
0	0.39726	0
0	0.4	0
0	0.4	0
0	0.405479	0
0	0.408219	0
0	0.410959	0
0	0.410959	0
0	0.410959	0
0	0.413699	0
0	0.413699	0
0	0.419178	0
0	0.419178	0
0	0.424658	0
0	0.427397	0
0	0.432877	0
0	0.432877	0
0	0.435616	0
0	0.438356	0
0	0.438356	0
0	0.441096	0
0	0.443836	0
0	0.446575	0
0	0.449315	0
0	0.452055	0
0	0.454795	0
0	0.454795	0
0	0.457534	0
0	0.457534	0
0	0.463014	0
0	0.463014	0
0	0.465753	0
0	0.465753	0
0	0.473973	0
0	0.473973	0
0	0.479452	0
0	0.479452	0
0	0.482192	0
0	0.482192	0
0	0.484932	0
0	0.487671	0
0	0.490411	0
0	0.490411	0
0	0.493151	0
0	0.49589	0
0	0.49589	0
0	0.49589	0
0	0.49863	0
0	0.49863	0
0	0.5	0
0	0.50137	0
0	0.50137	0
0	0.50137	0
0	0.50137	0
0	0.50137	0
0	0.50411	0
0	0.50411	0
0	0.50411	0
0	0.506849	0
0	0.509589	0
0	0.509589	0
0	0.512329	0
0	0.515068	0
0	0.517808	0
0	0.517808	0
0	0.517808	0
0	0.520548	0
0	0.523288	0
0	0.523288	0
0	0.523288	0
0	0.528767	0
0	0.531507	0
0	0.531507	0
0	0.531507	0
0	0.536986	0
0	0.536986	0
0	0.539726	0
0	0.539726	0
0	0.545205	0
0	0.547945	0
0	0.547945	0
0	0.553425	0
0	0.553425	0
0	0.553425	0
0	0.556164	0
0	0.558904	0
0	0.558904	0
0	0.561644	0
0	0.561644	0
0	0.564384	0
0	0.567123	0
0	0.572603	0
0	0.575342	0
0	0.575342	0
0	0.578082	0
0	0.578082	0
0	0.578082	0
0	0.580822	0
0	0.580822	0
0	0.580822	0
0	0.580822	0
0	0.580822	0
0	0.583562	0
0	0.586301	0
0	0.586301	0
0	0.586301	0
0	0.589041	0
0	0.591781	0
0	0.59726	0
0	0.59726	0
0	0.59726	0
0	0.59726	0
0	0.60274	0
0	0.613699	0
0	0.613699	0
0	0.616438	0
0	0.616438	0
0	0.616438	0
0	0.619178	0
0	0.624658	0
0	0.627397	0
0	0.627397	0
0	0.627397	0
0	0.630137	0
0	0.635616	0
0	0.638356	0
0	0.641096	0
0	0.641096	0
0	0.652055	0
0	0.652055	0
0	0.657534	0
0	0.660274	0
0	0.663014	0
0	0.663014	0
0	0.663014	0
0	0.665753	0
0	0.665753	0
0	0.668493	0
0	0.668493	0
0	0.671233	0
0	0.671233	0
0	0.671233	0
0	0.673973	0
0	0.676712	0
0	0.679452	0
0	0.682192	0
0	0.684932	0
0	0.684932	0
0	0.690411	0
0	0.690411	0
0	0.693151	0
0	0.693151	0
0	0.69863	0
0	0.70137	0
0	0.70137	0
0	0.712329	0
0	0.712329	0
0	0.712329	0
0	0.715068	0
0	0.715068	0
0	0.717808	0
0	0.717808	0
0	0.720548	0
0	0.723288	0
0	0.728767	0
0	0.734247	0
0	0.736986	0
0	0.739726	0
0	0.739726	0
0	0.745205	0
0	0.747945	0
0	0.747945	0
0	0.747945	0
0	0.747945	0
0	0.750685	0
0	0.753425	0
0	0.753425	0
0	0.756164	0
0	0.756164	0
0	0.756164	0
0	0.761644	0
0	0.761644	0
0	0.761644	0
0	0.764384	0
0	0.767123	0
0	0.767123	0
0	0.767123	0
0	0.769863	0
0	0.769863	0
0	0.769863	0
0	0.772603	0
0	0.772603	0
0	0.780822	0
0	0.783562	0
0	0.783562	0
0	0.786301	0
0	0.786301	0
0	0.786301	0
0	0.786301	0
0	0.786301	0
0	0.789041	0
0	0.791781	0
0	0.794521	0
0	0.79726	0
0	0.8	0
0	0.8	0
0	0.80274	0
0	0.80274	0
0	0.80274	0
0	0.808219	0
0	0.810959	0
0	0.816438	0
0	0.819178	0
0	0.827397	0
0	0.830137	0
0	0.830137	0
0	0.832877	0
0	0.832877	0
0	0.835616	0
0	0.838356	0
0	0.838356	0
0	0.841096	0
0	0.843836	0
0	0.843836	0
0	0.846575	0
0	0.849315	0
0	0.852055	0
0	0.854795	0
0	0.857534	0
0	0.860274	0
0	0.860274	0
0	0.863014	0
0	0.868493	0
0	0.871233	0
0	0.873973	0
0	0.876712	0
0	0.876712	0
0	0.879452	0
0	0.882192	0
0	0.884932	0
0	0.884932	0
0	0.884932	0
0	0.884932	0
0	0.887671	0
0	0.890411	0
0	0.893151	0
0	0.893151	0
0	0.89589	0
0	0.89589	0
0	0.89863	0
0	0.89863	0
0	0.89863	0
0	0.90137	0
0	0.90411	0
0	0.90411	0
0	0.90411	0
0	0.906849	0
0	0.912329	0
0	0.912329	0
0	0.915068	0
0	0.917808	0
0	0.917808	0
0	0.923288	0
0	0.923288	0
0	0.923288	0
0	0.923288	0
0	0.923288	0
0	0.926027	0
0	0.931507	0
0	0.934247	0
0	0.934247	0
0	0.936986	0
0	0.942466	0
0	0.945205	0
0	0.945205	0
0	0.945205	0
0	0.947945	0
0	0.947945	0
0	0.950685	0
0	0.950685	0
0	0.956164	0
0	0.958904	0
0	0.958904	0
0	0.958904	0
0	0.964384	0
0	0.964384	0
0	0.967123	0
0	0.967123	0
0	0.967123	0
0	0.969863	0
0	0.969863	0
0	0.972603	0
0	0.975342	0
0	0.975342	0
0	0.980822	0
0	0.980822	0
0	0.980822	0
0	0.980822	0
0	0.980822	0
0	0.980822	0
0	0.983562	0
0	0.983562	0
0	0.986301	0
0	0.986301	0
0	0.989041	0
0	0.989041	0
0	0.989041	0
0	0.989041	0
0	0.991781	0
0	0.991781	0
0	0.991781	0
0	0.994521	0
0	0.994521	0
0	0.99726	0
0	0.99726	0
0	1	0
0	1	0
0	1	0
0	1	0
0	1	0
0	1	0
0	1	0
0	1	0
0	1	0
0	1	0
0	1.00274	0
0	1.00274	0
0	1.00274	0
0	1.00274	0
0	1.00274	0
0	1.00548	0
0	1.00548	0
0	1.00548	0
0	1.00548	0
0	1.00822	0
0	1.00822	0
0	1.00822	0
0	1.00822	0
0	1.01096	0
0	1.0137	0
0	1.0137	0
0	1.0137	0
0	1.0137	0
0	1.0137	0
0	1.0137	0
0	1.01644	0
0	1.01644	0
0	1.01918	0
0	1.01918	0
0	1.01918	0
0	1.01918	0
0	1.01918	0
0	1.02192	0
0	1.02192	0
0	1.02192	0
0	1.02192	0
0	1.02466	0
0	1.02466	0
0	1.02466	0
0	1.0274	0
0	1.0274	0
0	1.0274	0
0	1.0274	0
0	1.0274	0
0	1.0274	0
0	1.03014	0
0	1.03014	0
0	1.03014	0
0	1.03014	0
0	1.03014	0
0	1.03288	0
0	1.03288	0
0	1.03288	0
0	1.03562	0
0	1.03562	0
0	1.03562	0
0	1.03562	0
0	1.03562	0
0	1.03562	0
0	1.03562	0
0	1.03562	0
0	1.03562	0
0	1.03836	0
0	1.03836	0
0	1.03836	0
0	1.03836	0
0	1.03836	0
0	1.03836	0
0	1.0411	0
0	1.04658	0
0	1.04658	0
0	1.04932	0
0	1.04932	0
0	1.04932	0
0	1.04932	0
0	1.04932	0
0	1.04932	0
0	1.04932	0
0	1.05205	0
0	1.05205	0
0	1.05205	0
0	1.05205	0
0	1.05205	0
0	1.05205	0
0	1.05479	0
0	1.05479	0
0	1.05479	0
0	1.05479	0
0	1.05479	0
0	1.05753	0
0	1.05753	0
0	1.06027	0
0	1.06027	0
0	1.06027	0
0	1.06027	0
0	1.06301	0
0	1.06301	0
0	1.06301	0
0	1.06575	0
0	1.06575	0
0	1.06575	0
0	1.06575	0
0	1.06849	0
0	1.06849	0
0	1.07123	0
0	1.07123	0
0	1.07123	0
0	1.07397	0
0	1.07397	0
0	1.07397	0
0	1.07397	0
0	1.07397	0
0	1.07397	0
0	1.07397	0
0	1.07671	0
0	1.07671	0
0	1.07671	0
0	1.07945	0
0	1.07945	0
0	1.08219	0
0	1.08219	0
0	1.08219	0
0	1.08219	0
0	1.08219	0
0	1.08493	0
0	1.08493	0
0	1.08493	0
0	1.08493	0
0	1.08493	0
0	1.08493	0
0	1.08493	0
0	1.08493	0
0	1.08493	0
0	1.08767	0
0	1.08767	0
0	1.08767	0
0	1.08767	0
0	1.09041	0
0	1.09041	0
0	1.09041	0
0	1.09041	0
0	1.09315	0
0	1.09315	0
0	1.09589	0
0	1.09589	0
0	1.09589	0
0	1.09863	0
0	1.09863	0
0	1.09863	0
0	1.10137	0
0	1.10137	0
0	1.10411	0
0	1.10411	0
0	1.10411	0
0	1.10685	0
0	1.10685	0
0	1.10685	0
0	1.10959	0
0	1.10959	0
0	1.10959	0
0	1.10959	0
0	1.10959	0
0	1.11233	0
0	1.11233	0
0	1.11233	0
0	1.11233	0
0	1.11233	0
0	1.11507	0
0	1.11507	0
0	1.11507	0
0	1.11507	0
0	1.11781	0
0	1.11781	0
0	1.11781	0
0	1.11781	0
0	1.11781	0
0	1.12055	0
0	1.12055	0
0	1.12329	0
0	1.12329	0
0	1.12603	0
0	1.12603	0
0	1.12603	0
0	1.12877	0
0	1.12877	0
0	1.13151	0
0	1.13151	0
0	1.13425	0
0	1.13425	0
0	1.13425	0
0	1.13425	0
0	1.13699	0
0	1.13699	0
0	1.13699	0
0	1.13699	0
0	1.13699	0
0	1.13973	0
0	1.13973	0
0	1.13973	0
0	1.13973	0
0	1.14247	0
0	1.14247	0
0	1.14247	0
0	1.14247	0
0	1.14521	0
0	1.14795	0
0	1.14795	0
0	1.14795	0
0	1.14795	0
0	1.14795	0
0	1.15068	0
0	1.15068	0
0	1.15068	0
0	1.15342	0
0	1.15616	0
0	1.1589	0
0	1.1589	0
0	1.16164	0
0	1.16164	0
0	1.16164	0
0	1.16164	0
0	1.16164	0
0	1.16438	0
0	1.16438	0
0	1.16438	0
0	1.16712	0
0	1.16712	0
0	1.16712	0
0	1.16712	0
0	1.16986	0
0	1.16986	0
0	1.16986	0
0	1.16986	0
0	1.16986	0
0	1.16986	0
0	1.16986	0
0	1.16986	0
0	1.1726	0
0	1.1726	0
0	1.1726	0
0	1.1726	0
0	1.1726	0
0	1.17808	0
0	1.18082	0
0	1.18082	0
0	1.18082	0
0	1.18356	0
0	1.18356	0
0	1.1863	0
0	1.1863	0
0	1.1863	0
0	1.1863	0
0	1.18904	0
0	1.18904	0
0	1.18904	0
0	1.19178	0
0	1.19178	0
0	1.19178	0
0	1.19178	0
0	1.19178	0
0	1.19452	0
0	1.19452	0
0	1.19452	0
0	1.19726	0
0	1.2	0
0	1.2	0
0	1.20274	0
0	1.20548	0
0	1.20548	0
0	1.20548	0
0	1.20548	0
0	1.20548	0
0	1.20548	0
0	1.20822	0
0	1.20822	0
0	1.21096	0
0	1.21096	0
0	1.21096	0
0	1.21096	0
0	1.2137	0
0	1.2137	0
0	1.21644	0
0	1.21644	0
0	1.21918	0
0	1.22192	0
0	1.22466	0
0	1.22466	0
0	1.2274	0
0	1.2274	0
0	1.2274	0
0	1.23014	0
0	1.23288	0
0	1.23562	0
0	1.23836	0
0	1.23836	0
0	1.23836	0
0	1.2411	0
0	1.24384	0
0	1.24384	0
0	1.24384	0
0	1.24384	0
0	1.24658	0
0	1.24658	0
0	1.24658	0
0	1.24932	0
0	1.25205	0
0	1.25205	0
0	1.25205	0
0	1.25205	0
0	1.25205	0
0	1.25205	0
0	1.25479	0
0	1.25479	0
0	1.25479	0
0	1.25753	0
0	1.26027	0
0	1.26301	0
0	1.26849	0
0	1.26849	0
0	1.27123	0
0	1.27397	0
0	1.27671	0
0	1.27671	0
0	1.27671	0
0	1.27671	0
0	1.27945	0
0	1.27945	0
0	1.27945	0
0	1.27945	0
0	1.27945	0
0	1.28219	0
0	1.28219	0
0	1.28219	0
0	1.28493	0
0	1.28493	0
0	1.28493	0
0	1.28493	0
0	1.28767	0
0	1.28767	0
0	1.29041	0
0	1.29041	0
0	1.29041	0
0	1.29041	0
0	1.29315	0
0	1.29315	0
0	1.29589	0
0	1.29863	0
0	1.29863	0
0	1.29863	0
0	1.29863	0
0	1.29863	0
0	1.29863	0
0	1.30137	0
0	1.30137	0
0	1.30411	0
0	1.30411	0
0	1.30411	0
0	1.30411	0
0	1.30685	0
0	1.30685	0
0	1.30959	0
0	1.30959	0
0	1.30959	0
0	1.30959	0
0	1.31233	0
0	1.31233	0
0	1.31507	0
0	1.31507	0
0	1.31507	0
0	1.31781	0
0	1.31781	0
0	1.31781	0
0	1.32055	0
0	1.32055	0
0	1.32329	0
0	1.32329	0
0	1.32329	0
0	1.32603	0
0	1.32603	0
0	1.32603	0
0	1.32877	0
0	1.32877	0
0	1.32877	0
0	1.32877	0
0	1.32877	0
0	1.33151	0
0	1.33151	0
0	1.33151	0
0	1.33425	0
0	1.33425	0
0	1.33699	0
0	1.33973	0
0	1.34521	0
0	1.34521	0
0	1.34521	0
0	1.34521	0
0	1.34521	0
0	1.34521	0
0	1.34521	0
0	1.34795	0
0	1.35068	0
0	1.35068	0
0	1.35342	0
0	1.35342	0
0	1.35342	0
0	1.35616	0
0	1.35616	0
0	1.3589	0
0	1.3589	0
0	1.3589	0
0	1.3589	0
0	1.36164	0
0	1.36164	0
0	1.36164	0
0	1.36438	0
0	1.36438	0
0	1.36712	0
0	1.36712	0
0	1.36712	0
0	1.36986	0
0	1.36986	0
0	1.36986	0
0	1.36986	0
0	1.3726	0
0	1.3726	0
0	1.37808	0
0	1.37808	0
0	1.37808	0
0	1.38082	0
0	1.38356	0
0	1.38356	0
0	1.38904	0
0	1.38904	0
0	1.39178	0
0	1.39178	0
0	1.39178	0
0	1.39726	0
0	1.39726	0
0	1.39726	0
0	1.39726	0
0	1.4	0
0	1.4	0
0	1.4	0
0	1.40274	0
0	1.40274	0
0	1.40274	0
0	1.40274	0
0	1.40548	0
0	1.4137	0
0	1.4137	0
0	1.41644	0
0	1.41644	0
0	1.41644	0
0	1.41918	0
0	1.41918	0
0	1.41918	0
0	1.41918	0
0	1.41918	0
0	1.41918	0
0	1.42192	0
0	1.42192	0
0	1.42466	0
0	1.42466	0
0	1.42466	0
0	1.43014	0
0	1.43014	0
0	1.43014	0
0	1.43014	0
0	1.43014	0
0	1.43014	0
0	1.43288	0
0	1.43288	0
0	1.43288	0
0	1.43562	0
0	1.43562	0
0	1.43562	0
0	1.43562	0
0	1.43562	0
0	1.43562	0
0	1.43836	0
0	1.4411	0
0	1.4411	0
0	1.4411	0
0	1.4411	0
0	1.44658	0
0	1.44658	0
0	1.45205	0
0	1.45205	0
0	1.45479	0
0	1.45479	0
0	1.45479	0
0	1.45753	0
0	1.45753	0
0	1.45753	0
0	1.46027	0
0	1.46027	0
0	1.46301	0
0	1.46301	0
0	1.46575	0
0	1.46575	0
0	1.46849	0
0	1.46849	0
0	1.46849	0
0	1.47397	0
0	1.47397	0
0	1.47671	0
0	1.47671	0
0	1.47671	0
0	1.47945	0
0	1.47945	0
0	1.47945	0
0	1.47945	0
0	1.48219	0
0	1.48219	0
0	1.48219	0
0	1.48493	0
0	1.48493	0
0	1.48493	0
0	1.48767	0
0	1.48767	0
0	1.48767	0
0	1.48767	0
0	1.48767	0
0	1.49041	0
0	1.49041	0
0	1.49041	0
0	1.49589	0
0	1.49589	0
0	1.49589	0
0	1.49589	0
0	1.49863	0
0	1.49863	0
0	1.49863	0
0	1.49863	0
0	1.50411	0
0	1.50411	0
0	1.50411	0
0	1.50411	0
0	1.50959	0
0	1.50959	0
0	1.51233	0
0	1.51233	0
0	1.51233	0
0	1.51507	0
0	1.51507	0
0	1.51507	0
0	1.51781	0
0	1.51781	0
0	1.51781	0
0	1.52055	0
0	1.52055	0
0	1.53151	0
0	1.53151	0
0	1.53151	0
0	1.53151	0
0	1.53425	0
0	1.53425	0
0	1.53973	0
0	1.54247	0
0	1.54521	0
0	1.54521	0
0	1.54795	0
0	1.54795	0
0	1.54795	0
0	1.55068	0
0	1.55068	0
0	1.55068	0
0	1.55068	0
0	1.55068	0
0	1.55342	0
0	1.55342	0
0	1.55342	0
0	1.55342	0
0	1.55342	0
0	1.55616	0
0	1.55616	0
0	1.55616	0
0	1.5589	0
0	1.5589	0
0	1.56164	0
0	1.56438	0
0	1.56712	0
0	1.56712	0
0	1.56712	0
0	1.56986	0
0	1.56986	0
0	1.56986	0
0	1.56986	0
0	1.56986	0
0	1.56986	0
0	1.56986	0
0	1.5726	0
0	1.5726	0
0	1.57534	0
0	1.57808	0
0	1.57808	0
0	1.57808	0
0	1.57808	0
0	1.58082	0
0	1.58082	0
0	1.58082	0
0	1.58356	0
0	1.58356	0
0	1.58356	0
0	1.58356	0
0	1.58356	0
0	1.58356	0
0	1.58356	0
0	1.58356	0
0	1.58356	0
0	1.5863	0
0	1.5863	0
0	1.5863	0
0	1.5863	0
0	1.58904	0
0	1.58904	0
0	1.58904	0
0	1.58904	0
0	1.58904	0
0	1.59178	0
0	1.59178	0
0	1.59178	0
0	1.59452	0
0	1.59452	0
0	1.59452	0
0	1.59726	0
0	1.60274	0
0	1.60274	0
0	1.60274	0
0	1.60274	0
0	1.60548	0
0	1.60548	0
0	1.60822	0
0	1.60822	0
0	1.60822	0
0	1.61096	0
0	1.61096	0
0	1.61096	0
0	1.61096	0
0	1.6137	0
0	1.6137	0
0	1.61918	0
0	1.61918	0
0	1.62192	0
0	1.62192	0
0	1.62466	0
0	1.6274	0
0	1.6274	0
0	1.6274	0
0	1.63014	0
0	1.63014	0
0	1.63014	0
0	1.63288	0
0	1.63288	0
0	1.63562	0
0	1.63562	0
0	1.63836	0
0	1.63836	0
0	1.6411	0
0	1.64384	0
0	1.64384	0
0	1.64384	0
0	1.64384	0
0	1.64658	0
0	1.64658	0
0	1.64658	0
0	1.64658	0
0	1.64932	0
0	1.65205	0
0	1.65205	0
0	1.65205	0
0	1.65205	0
0	1.65205	0
0	1.65205	0
0	1.65205	0
0	1.65479	0
0	1.66027	0
0	1.66301	0
0	1.66301	0
0	1.66301	0
0	1.66301	0
0	1.66301	0
0	1.66301	0
0	1.66575	0
0	1.66575	0
0	1.66575	0
0	1.66575	0
0	1.66575	0
0	1.66849	0
0	1.66849	0
0	1.66849	0
0	1.66849	0
0	1.67123	0
0	1.67123	0
0	1.67397	0
0	1.67397	0
0	1.67671	0
0	1.67671	0
0	1.67945	0
0	1.68219	0
0	1.68219	0
0	1.68219	0
0	1.68219	0
0	1.68493	0
0	1.68493	0
0	1.68767	0
0	1.68767	0
0	1.68767	0
0	1.68767	0
0	1.68767	0
0	1.69041	0
0	1.69041	0
0	1.69041	0
0	1.69041	0
0	1.69315	0
0	1.69315	0
0	1.69315	0
0	1.69589	0
0	1.69863	0
0	1.70137	0
0	1.70137	0
0	1.70137	0
0	1.70137	0
0	1.70411	0
0	1.70411	0
0	1.70685	0
0	1.70685	0
0	1.70959	0
0	1.70959	0
0	1.71233	0
0	1.71507	0
0	1.71507	0
0	1.71781	0
0	1.72329	0
0	1.72329	0
0	1.72603	0
0	1.72603	0
0	1.72603	0
0	1.72603	0
0	1.72603	0
0	1.72603	0
0	1.72877	0
0	1.73151	0
0	1.73151	0
0	1.73425	0
0	1.73425	0
0	1.73699	0
0	1.73699	0
0	1.73699	0
0	1.73973	0
0	1.74247	0
0	1.74247	0
0	1.74247	0
0	1.74247	0
0	1.74247	0
0	1.74521	0
0	1.74521	0
0	1.74521	0
0	1.74795	0
0	1.74795	0
0	1.74795	0
0	1.74795	0
0	1.74795	0
0	1.75068	0
0	1.75068	0
0	1.75068	0
0	1.75342	0
0	1.75342	0
0	1.75342	0
0	1.75616	0
0	1.75616	0
0	1.75616	0
0	1.75616	0
0	1.75616	0
0	1.7589	0
0	1.7589	0
0	1.76164	0
0	1.76164	0
0	1.76164	0
0	1.76164	0
0	1.76438	0
0	1.76438	0
0	1.76712	0
0	1.76712	0
0	1.76712	0
0	1.76986	0
0	1.76986	0
0	1.7726	0
0	1.77534	0
0	1.77534	0
0	1.77808	0
0	1.77808	0
0	1.77808	0
0	1.78082	0
0	1.78082	0
0	1.78082	0
0	1.78356	0
0	1.7863	0
0	1.7863	0
0	1.78904	0
0	1.79452	0
0	1.79452	0
0	1.79726	0
0	1.79726	0
0	1.8	0
0	1.8	0
0	1.8	0
0	1.8	0
0	1.80274	0
0	1.80274	0
0	1.80548	0
0	1.80548	0
0	1.80822	0
0	1.80822	0
0	1.81096	0
0	1.8137	0
0	1.8137	0
0	1.81644	0
0	1.81918	0
0	1.81918	0
0	1.81918	0
0	1.82192	0
0	1.82192	0
0	1.82466	0
0	1.82466	0
0	1.82466	0
0	1.8274	0
0	1.83014	0
0	1.83014	0
0	1.83014	0
0	1.83288	0
0	1.83288	0
0	1.83562	0
0	1.83562	0
0	1.83562	0
0	1.83562	0
0	1.83836	0
0	1.83836	0
0	1.83836	0
0	1.83836	0
0	1.83836	0
0	1.83836	0
0	1.83836	0
0	1.8411	0
0	1.8411	0
0	1.8411	0
0	1.84384	0
0	1.84932	0
0	1.84932	0
0	1.85205	0
0	1.85479	0
0	1.85479	0
0	1.85753	0
0	1.86027	0
0	1.86027	0
0	1.86027	0
0	1.86301	0
0	1.86301	0
0	1.86575	0
0	1.86575	0
0	1.86849	0
0	1.86849	0
0	1.87123	0
0	1.87397	0
0	1.87671	0
0	1.87671	0
0	1.87671	0
0	1.87671	0
0	1.87671	0
0	1.87671	0
0	1.87945	0
0	1.87945	0
0	1.87945	0
0	1.88219	0
0	1.88219	0
0	1.88219	0
0	1.88493	0
0	1.89041	0
0	1.89315	0
0	1.89315	0
0	1.89589	0
0	1.89589	0
0	1.89863	0
0	1.89863	0
0	1.89863	0
0	1.90137	0
0	1.90411	0
0	1.90685	0
0	1.90959	0
0	1.90959	0
0	1.91233	0
0	1.91233	0
0	1.91233	0
0	1.91507	0
0	1.91507	0
0	1.91507	0
0	1.91507	0
0	1.91507	0
0	1.91507	0
0	1.91507	0
0	1.91507	0
0	1.91781	0
0	1.91781	0
0	1.91781	0
0	1.91781	0
0	1.92055	0
0	1.92055	0
0	1.92055	0
0	1.92329	0
0	1.92603	0
0	1.92877	0
0	1.92877	0
0	1.93151	0
0	1.93151	0
0	1.93151	0
0	1.93425	0
0	1.93425	0
0	1.93425	0
0	1.93425	0
0	1.93699	0
0	1.93973	0
0	1.93973	0
0	1.93973	0
0	1.94247	0
0	1.94521	0
0	1.94521	0
0	1.94795	0
0	1.95342	0
0	1.95342	0
0	1.95616	0
0	1.95616	0
0	1.95616	0
0	1.9589	0
0	1.9589	0
0	1.96164	0
0	1.96438	0
0	1.96438	0
0	1.96438	0
0	1.96712	0
0	1.96712	0
0	1.96712	0
0	1.9726	0
0	1.97534	0
0	1.97808	0
0	1.97808	0
0	1.98082	0
0	1.98356	0
0	1.98356	0
0	1.98356	0
0	1.98356	0
0	1.98904	0
0	1.99178	0
0	1.99178	0
0	1.99178	0
0	1.99452	0
0	1.99452	0
0	1.99452	0
0	1.99452	0
0	1.99726	0
0	1.99726	0
0	1.99726	0
0	2	0
0	2	0
0	2	0
0	2	0
0	2.00274	0
0	2.00274	0
0	2.00274	0
0	2.00274	0
0	2.00274	0
0	2.01096	0
0	2.01096	0
0	2.0137	0
0	2.0137	0
0	2.0137	0
0	2.01918	0
0	2.01918	0
0	2.02192	0
0	2.02192	0
0	2.02192	0
0	2.02466	0
0	2.0274	0
0	2.0274	0
0	2.03014	0
0	2.03014	0
0	2.03288	0
0	2.03288	0
0	2.03288	0
0	2.03562	0
0	2.03562	0
0	2.03836	0
0	2.03836	0
0	2.04384	0
0	2.04384	0
0	2.04384	0
0	2.04658	0
0	2.04658	0
0	2.04932	0
0	2.04932	0
0	2.05205	0
0	2.05205	0
0	2.05479	0
0	2.05479	0
0	2.05753	0
0	2.05753	0
0	2.05753	0
0	2.06027	0
0	2.06027	0
0	2.06301	0
0	2.06301	0
0	2.06301	0
0	2.06575	0
0	2.06575	0
0	2.06575	0
0	2.06575	0
0	2.06849	0
0	2.06849	0
0	2.07123	0
0	2.07123	0
0	2.07123	0
0	2.07397	0
0	2.07671	0
0	2.07671	0
0	2.07671	0
0	2.07945	0
0	2.07945	0
0	2.07945	0
0	2.07945	0
0	2.07945	0
0	2.08219	0
0	2.08493	0
0	2.08493	0
0	2.08493	0
0	2.08493	0
0	2.08767	0
0	2.08767	0
0	2.08767	0
0	2.08767	0
0	2.08767	0
0	2.08767	0
0	2.09041	0
0	2.09041	0
0	2.09041	0
0	2.09315	0
0	2.09589	0
0	2.09589	0
0	2.09589	0
0	2.09589	0
0	2.09863	0
0	2.09863	0
0	2.09863	0
0	2.09863	0
0	2.1	0
0	2.10137	0
0	2.10137	0
0	2.10137	0
0	2.10411	0
0	2.10411	0
0	2.10685	0
0	2.10685	0
0	2.10685	0
0	2.10959	0
0	2.10959	0
0	2.10959	0
0	2.10959	0
0	2.11233	0
0	2.11233	0
0	2.11233	0
0	2.11507	0
0	2.11507	0
0	2.11781	0
0	2.11781	0
0	2.11781	0
0	2.11781	0
0	2.11781	0
0	2.12055	0
0	2.12055	0
0	2.12055	0
0	2.12329	0
0	2.12329	0
0	2.12329	0
0	2.12603	0
0	2.12603	0
0	2.13151	0
0	2.13699	0
0	2.13699	0
0	2.13699	0
0	2.13973	0
0	2.14247	0
0	2.14247	0
0	2.14521	0
0	2.14521	0
0	2.14521	0
0	2.14795	0
0	2.14795	0
0	2.15068	0
0	2.15068	0
0	2.15068	0
0	2.15342	0
0	2.15616	0
0	2.15616	0
0	2.1589	0
0	2.1589	0
0	2.1589	0
0	2.16164	0
0	2.16164	0
0	2.16438	0
0	2.16712	0
0	2.16712	0
0	2.16712	0
0	2.16712	0
0	2.16712	0
0	2.16986	0
0	2.16986	0
0	2.16986	0
0	2.16986	0
0	2.16986	0
0	2.16986	0
0	2.1726	0
0	2.17808	0
0	2.18082	0
0	2.18082	0
0	2.18356	0
0	2.1863	0
0	2.18904	0
0	2.18904	0
0	2.18904	0
0	2.18904	0
0	2.19178	0
0	2.19726	0
0	2.2	0
0	2.20274	0
0	2.20274	0
0	2.20274	0
0	2.20274	0
0	2.20274	0
0	2.20274	0
0	2.20274	0
0	2.20274	0
0	2.20548	0
0	2.20548	0
0	2.20548	0
0	2.20822	0
0	2.21096	0
0	2.2137	0
0	2.21644	0
0	2.21918	0
0	2.21918	0
0	2.22192	0
0	2.22192	0
0	2.2274	0
0	2.2274	0
0	2.23288	0
0	2.23562	0
0	2.23562	0
0	2.23562	0
0	2.23836	0
0	2.2411	0
0	2.24384	0
0	2.24384	0
0	2.24384	0
0	2.24658	0
0	2.24658	0
0	2.24932	0
0	2.24932	0
0	2.25205	0
0	2.25205	0
0	2.25205	0
0	2.25205	0
0	2.25205	0
0	2.25479	0
0	2.25753	0
0	2.25753	0
0	2.25753	0
0	2.25753	0
0	2.25753	0
0	2.26027	0
0	2.26027	0
0	2.26027	0
0	2.26301	0
0	2.26301	0
0	2.26575	0
0	2.26575	0
0	2.26575	0
0	2.26575	0
0	2.26849	0
0	2.27123	0
0	2.27123	0
0	2.27397	0
0	2.27397	0
0	2.27397	0
0	2.27671	0
0	2.27945	0
0	2.27945	0
0	2.28219	0
0	2.28219	0
0	2.28219	0
0	2.28493	0
0	2.28767	0
0	2.28767	0
0	2.29041	0
0	2.29315	0
0	2.29589	0
0	2.29589	0
0	2.29589	0
0	2.29589	0
0	2.29863	0
0	2.30137	0
0	2.30137	0
0	2.30411	0
0	2.30411	0
0	2.30685	0
0	2.30685	0
0	2.30959	0
0	2.31233	0
0	2.31507	0
0	2.31507	0
0	2.32055	0
0	2.32055	0
0	2.32329	0
0	2.32603	0
0	2.32603	0
0	2.32603	0
0	2.32603	0
0	2.32877	0
0	2.33151	0
0	2.33425	0
0	2.33973	0
0	2.33973	0
0	2.33973	0
0	2.34247	0
0	2.34521	0
0	2.34521	0
0	2.34795	0
0	2.34795	0
0	2.34795	0
0	2.35342	0
0	2.35616	0
0	2.35616	0
0	2.3589	0
0	2.3589	0
0	2.36164	0
0	2.36164	0
0	2.36164	0
0	2.36438	0
0	2.36712	0
0	2.36712	0
0	2.36712	0
0	2.36712	0
0	2.36712	0
0	2.36986	0
0	2.3726	0
0	2.3726	0
0	2.3726	0
0	2.37534	0
0	2.37808	0
0	2.37808	0
0	2.38356	0
0	2.39178	0
0	2.39178	0
0	2.39178	0
0	2.39452	0
0	2.39452	0
0	2.39726	0
0	2.4	0
0	2.4	0
0	2.40274	0
0	2.40822	0
0	2.4137	0
0	2.4137	0
0	2.41644	0
0	2.41644	0
0	2.41644	0
0	2.41644	0
0	2.41918	0
0	2.42466	0
0	2.43014	0
0	2.43288	0
0	2.43288	0
0	2.43562	0
0	2.43562	0
0	2.43562	0
0	2.43562	0
0	2.43836	0
0	2.4411	0
0	2.44384	0
0	2.44658	0
0	2.44658	0
0	2.44658	0
0	2.44932	0
0	2.45205	0
0	2.45205	0
0	2.45479	0
0	2.45479	0
0	2.46027	0
0	2.46027	0
0	2.46301	0
0	2.46301	0
0	2.46301	0
0	2.46575	0
0	2.46849	0
0	2.47671	0
0	2.47671	0
0	2.48219	0
0	2.48219	0
0	2.48219	0
0	2.48219	0
0	2.48767	0
0	2.48767	0
0	2.48767	0
0	2.48767	0
0	2.49315	0
0	2.49315	0
0	2.49315	0
0	2.49315	0
0	2.49315	0
0	2.49315	0
0	2.49315	0
0	2.49589	0
0	2.49589	0
0	2.49589	0
0	2.49589	0
0	2.49589	0
0	2.49863	0
0	2.49863	0
0	2.49863	0
0	2.49863	0
0	2.49863	0
0	2.50137	0
0	2.50137	0
0	2.50137	0
0	2.50411	0
0	2.50411	0
0	2.50411	0
0	2.50411	0
0	2.50959	0
0	2.51507	0
0	2.51781	0
0	2.51781	0
0	2.51781	0
0	2.52055	0
0	2.52055	0
0	2.52329	0
0	2.52329	0
0	2.52603	0
0	2.52877	0
0	2.53151	0
0	2.53151	0
0	2.53151	0
0	2.53425	0
0	2.53425	0
0	2.53699	0
0	2.53973	0
0	2.54247	0
0	2.54247	0
0	2.54247	0
0	2.54795	0
0	2.54795	0
0	2.54795	0
0	2.54795	0
0	2.55068	0
0	2.55342	0
0	2.55342	0
0	2.55342	0
0	2.55342	0
0	2.55616	0
0	2.55616	0
0	2.5589	0
0	2.5589	0
0	2.56164	0
0	2.56712	0
0	2.56986	0
0	2.56986	0
0	2.56986	0
0	2.5726	0
0	2.57534	0
0	2.57808	0
0	2.57808	0
0	2.57808	0
[truncated: 9,161 more rows]

## Sheet: Cohort 3
Group 2 tiers	Group 3 tiers	Time	Event
0	0	14.0219	0
0	0	1.51781	0
0	0	6.91667	0
0	0	1.91667	0
0	0	0.25	0
0	0	1.0274	0
0	0	1.30959	0
0	0	1.33333	0
0	0	1.75	0
0	0	2.1589	0
0	0	2.58333	0
0	0	2.91667	0
0	0	3.83333	0
0	0	4.08333	0
0	0	4.33333	0
0	0	4.33333	0
0	0	4.83333	0
0	0	5.83333	0
0	0	6.66667	0
0	0	17.4932	0
0	0	2	0
0	0	6.66667	0
0	0	7.66667	0
0	0	3.25	0
0	0	0.989041	0
0	0	1.47945	0
0	0	1.63014	0
0	0	1.66667	0
0	0	1.66667	0
0	0	1.91667	0
0	0	2.01644	0
0	0	2.07671	0
0	0	2.2137	0
0	0	2.25	0
0	0	2.66667	0
0	0	2.67397	0
0	0	2.91667	0
0	0	3.33333	0
0	0	3.41667	0
0	0	3.5	0
0	0	3.58333	0
0	0	3.75	0
0	0	3.83333	0
0	0	4	0
0	0	4.16667	0
0	0	4.16667	0
0	0	4.16667	0
0	0	4.29315	1
0	0	4.33333	0
0	0	5.16667	0
0	0	5.33333	0
0	0	5.33333	0
0	0	5.41667	0
0	0	5.91667	0
0	0	6.5	0
0	0	6.58333	0
0	0	6.66667	0
0	0	6.91667	0
0	0	7	0
0	0	7.41667	0
0	0	8.25	0
0	0	9.75	0
0	0	0.916667	0
0	0	1	0
0	0	4.08333	0
0	0	5	0
0	0	6.83333	0
0	0	0.333333	0
0	0	0.416667	0
0	0	0.5	0
0	0	0.5	0
0	0	0.666667	0
0	0	0.769863	0
0	0	0.833333	0
0	0	0.835616	0
0	0	0.916667	0
0	0	0.945205	0
0	0	1	0
0	0	1	0
0	0	1	0
0	0	1.08333	0
0	0	1.11781	0
0	0	1.41667	0
0	0	1.41667	0
0	0	1.60274	0
0	0	1.75	1
0	0	1.84384	0
0	0	2	0
0	0	2.05479	0
0	0	2.07945	0
0	0	2.16667	0
0	0	2.25	0
0	0	2.30411	0
0	0	2.41667	0
0	0	2.55616	0
0	0	2.75	0
0	0	2.75	0
0	0	2.75	0
0	0	2.75	0
0	0	2.87945	0
0	0	2.92329	0
0	0	3.08333	0
0	0	3.25	0
0	0	3.41667	0
0	0	3.58333	0
0	0	3.75	0
0	0	3.91667	0
0	0	4	0
0	0	4	0
0	0	4.08333	0
0	0	4.08333	0
0	0	4.08333	0
0	0	4.16667	0
0	0	4.16667	0
0	0	4.16667	0
0	0	4.16667	0
0	0	4.16667	0
0	0	4.25	0
0	0	4.25	0
0	0	4.25	0
0	0	4.25	0
0	0	4.33333	0
0	0	4.33333	0
0	0	4.33333	0
0	0	4.41667	0
0	0	4.41667	0
0	0	4.41667	0
0	0	4.66667	0
0	0	4.66667	0
0	0	4.66667	0
0	0	4.83333	0
0	0	4.91667	0
0	0	5	0
0	0	5	0
0	0	5	0
0	0	5.25	0
0	0	5.25	0
0	0	5.66667	0
0	0	5.75	0
0	0	5.75	0
0	0	5.75	0
0	0	6.08333	0
0	0	6.16667	0
0	0	6.33333	0
0	0	6.33333	0
0	0	6.33333	0
0	0	6.75	0
0	0	6.83333	0
0	0	6.91667	0
0	0	7.08333	0
0	0	7.08333	0
0	0	7.16667	0
0	0	7.33333	0
0	0	7.5	0
0	0	7.58333	0
0	0	8	0
0	0	8.33333	0
0	0	9.33333	0
0	0	10.1667	0
0	0	11.1753	1
0	0	5.66667	0
0	0	4.66667	0
0	0	0.333333	0
0	0	0.5	0
0	0	0.583333	0
0	0	0.654795	0
0	0	0.666667	0
0	0	0.671233	0
0	0	0.865753	0
0	0	0.916667	0
0	0	1.01644	1
0	0	1.08333	0
0	0	1.25	0
0	0	1.25205	0
0	0	1.41096	0
0	0	1.41667	0
0	0	1.46301	0
0	0	1.48767	0
0	0	1.5	0
0	0	1.50411	0
0	0	1.58333	0
0	0	1.69863	0
0	0	1.88767	0
0	0	1.91667	0
0	0	2	0
0	0	2.08333	0
0	0	2.08333	1
0	0	2.13151	0
0	0	2.16667	0
0	0	2.40548	0
0	0	2.80822	0
0	0	2.80822	0
0	0	2.83333	0
0	0	2.91667	0
0	0	3	0
0	0	3.33333	0
0	0	3.41667	0
0	0	3.75	1
0	0	3.75	0
0	0	3.83333	0
0	0	3.83333	0
0	0	3.91667	0
0	0	4	0
0	0	4	0
0	0	4.08333	0
0	0	4.25	0
0	0	4.25	0
0	0	4.25	0
0	0	4.33333	0
0	0	4.5	0
0	0	4.5	0
0	0	4.58333	0
0	0	4.65205	1
0	0	4.66667	0
0	0	4.66667	0
0	0	4.75	0
0	0	4.83333	0
0	0	4.83333	0
0	0	4.83333	0
0	0	4.83333	0
0	0	5	0
0	0	5	0
0	0	5.08333	0
0	0	5.16667	0
0	0	5.16667	0
0	0	5.25	0
0	0	5.33333	0
0	0	5.41667	0
0	0	5.58333	0
0	0	5.75	0
0	0	5.83333	0
0	0	5.83333	0
0	0	6	0
0	0	6.16667	0
0	0	6.16667	0
0	0	6.25	0
0	0	6.41667	0
0	0	6.5	0
0	0	6.75	0
0	0	7	0
0	0	7.83333	0
0	0	10.75	0
0	0	1.83333	0
0	0	4.5	0
0	0	7.66667	0
0	1	0.166667	1
0	1	0.25	0
0	1	0.333333	0
0	1	0.333333	0
0	1	0.5	0
0	1	0.5	0
0	1	0.731507	0
0	1	0.849315	0
0	1	0.980822	0
0	1	1	0
0	1	1.03836	0
0	1	1.13425	0
0	1	1.30685	0
0	1	1.30959	0
0	1	1.33333	0
0	1	1.33333	0
0	1	1.36986	0
0	1	1.41667	0
0	1	1.4411	0
0	1	1.5	0
0	1	1.54247	0
0	1	1.58333	0
0	1	1.58333	0
0	1	1.66667	0
0	1	1.75	0
0	1	1.83333	0
0	1	1.91667	0
0	1	1.94521	0
0	1	2	0
0	1	2	0
0	1	2.08333	1
0	1	2.08333	0
0	1	2.25	0
0	1	2.25205	0
0	1	2.27123	0
0	1	2.41667	0
0	1	2.47671	0
0	1	2.5	1
0	1	2.50411	0
0	1	2.54247	0
0	1	2.5589	0
0	1	2.58333	0
0	1	2.66667	0
0	1	2.83333	0
0	1	2.84658	0
0	1	2.91667	0
0	1	3	0
0	1	3	1
0	1	3	0
0	1	3.16667	0
0	1	3.25	0
0	1	3.41667	0
0	1	3.41667	0
0	1	3.75	0
0	1	3.91667	0
0	1	3.91667	0
0	1	4	0
0	1	4	0
0	1	4.08333	0
0	1	4.08333	0
0	1	4.25	0
0	1	4.25	0
0	1	4.25	0
0	1	4.25	0
0	1	4.25	0
0	1	4.33333	0
0	1	4.33333	0
0	1	4.41667	0
0	1	4.5	0
0	1	4.58333	0
0	1	4.58333	0
0	1	4.58333	0
0	1	4.75	0
0	1	4.91667	0
0	1	4.91667	0
0	1	4.91667	0
0	1	5.08333	0
0	1	5.16667	0
0	1	5.25	0
0	1	5.25	0
0	1	5.25	0
0	1	5.33333	0
0	1	5.33333	0
0	1	5.91667	0
0	1	5.91667	0
0	1	6	0
0	1	6.08333	0
0	1	6.08333	0
0	1	6.33333	0
0	1	6.33333	0
0	1	6.33333	0
0	1	6.58333	0
0	1	6.58333	0
0	1	6.83333	0
0	1	6.91667	0
0	1	7	0
0	1	7	0
0	1	7	0
0	1	7.08333	0
0	1	7.25	0
0	1	7.5	0
0	1	7.58333	0
0	1	7.75	0
0	1	7.83333	0
0	1	8	0
0	1	8.5	0
0	1	8.91667	0
0	1	16.5973	0
0	1	0.0833333	0
0	1	0.333333	0
0	1	0.583333	0
0	1	0.666667	0
0	1	0.676712	0
0	1	0.833333	0
0	1	0.833333	0
0	1	0.945205	0
0	1	1	0
0	1	1	0
0	1	1.06027	0
0	1	1.06027	0
0	1	1.08333	1
0	1	1.08333	0
0	1	1.08333	0
0	1	1.08493	0
0	1	1.16667	1
0	1	1.28767	0
0	1	1.29589	0
0	1	1.33333	0
0	1	1.41667	0
0	1	1.5	0
0	1	1.50137	0
0	1	1.52329	0
0	1	1.58333	0
0	1	1.66667	0
0	1	1.72877	0
0	1	1.8274	0
0	1	1.83288	0
0	1	1.84932	0
0	1	1.91667	0
0	1	2	0
0	1	2.07397	0
0	1	2.08333	0
0	1	2.11507	0
0	1	2.1589	0
0	1	2.16667	0
0	1	2.17808	1
0	1	2.30411	0
0	1	2.58333	0
0	1	2.72603	0
0	1	2.75	1
0	1	2.83333	0
0	1	2.91667	0
0	1	3	0
0	1	3	0
0	1	3.08333	0
0	1	3.08333	0
0	1	3.08333	0
0	1	3.25	0
0	1	3.33333	0
0	1	3.5	1
0	1	3.75	1
0	1	3.91667	0
0	1	4	0
0	1	4	0
0	1	4.08333	0
0	1	4.08333	0
0	1	4.08333	0
0	1	4.16667	0
0	1	4.25	0
0	1	4.25	0
0	1	4.33333	0
0	1	4.33333	0
0	1	4.33333	0
0	1	4.41667	0
0	1	4.41667	0
0	1	4.41667	0
0	1	4.5	0
0	1	4.5	0
0	1	4.58333	0
0	1	4.58333	0
0	1	4.66667	0
0	1	4.66667	0
0	1	4.66667	0
0	1	4.66667	0
0	1	4.66667	0
0	1	4.75	0
0	1	4.83333	0
0	1	4.83333	0
0	1	4.91667	0
0	1	5.08333	0
0	1	5.08333	0
0	1	5.08333	0
0	1	5.08333	0
0	1	5.25	0
0	1	5.25	0
0	1	5.41667	0
0	1	5.41667	0
0	1	5.75	0
0	1	6	0
0	1	6	0
0	1	6.08333	0
0	1	6.25	0
0	1	6.25	0
0	1	6.33333	0
0	1	6.41667	0
0	1	6.41667	0
0	1	6.41667	0
0	1	6.41667	0
0	1	6.5	0
0	1	6.58333	0
0	1	6.58333	0
0	1	6.66667	0
0	1	6.75	0
0	1	7	0
0	1	7	0
0	1	7	0
0	1	7.08333	0
0	1	7.5	0
0	1	7.68493	0
0	1	7.7726	1
0	1	8.13151	0
0	1	8.41667	0
0	1	8.66667	0
0	1	9.74247	0
0	1	10	0
0	1	16.7096	0
0	1	4.33333	0
1	1	0.333333	0
1	1	0.416667	0
1	1	0.5	0
1	1	0.666667	0
1	1	0.666667	0
1	1	0.715068	0
1	1	0.75	0
1	1	0.830137	0
1	1	0.833333	0
1	1	0.852055	0
1	1	0.873973	0
1	1	0.964384	0
1	1	0.983562	0
1	1	1	0
1	1	1.08333	0
1	1	1.12329	0
1	1	1.23836	0
1	1	1.33333	0
1	1	1.49863	0
1	1	1.52055	0
1	1	1.52603	0
1	1	1.58356	0
1	1	1.66667	0
1	1	1.66667	0
1	1	1.75	0
1	1	1.81096	0
1	1	1.91667	0
1	1	1.94521	0
1	1	2	0
1	1	2	0
1	1	2.02192	0
1	1	2.07671	0
1	1	2.07671	0
1	1	2.08333	0
1	1	2.11781	0
1	1	2.16667	1
1	1	2.16667	1
1	1	2.21644	0
1	1	2.25205	0
1	1	2.30959	0
1	1	2.33333	0
1	1	2.33333	0
1	1	2.55342	0
1	1	2.58333	1
1	1	2.59178	0
1	1	2.59726	0
1	1	2.66667	0
1	1	2.67397	0
1	1	2.71507	0
1	1	2.75	0
1	1	2.83333	1
1	1	2.91667	0
1	1	2.91667	1
1	1	3	0
1	1	3.16667	0
1	1	3.16667	0
1	1	3.25	0
1	1	3.25	0
1	1	3.25	1
1	1	3.41667	0
1	1	3.5	0
1	1	3.66667	1
1	1	3.75	0
1	1	3.91667	0
1	1	4	0
1	1	4	0
1	1	4.08333	0
1	1	4.25	0
1	1	4.25	0
1	1	4.41667	0
1	1	4.41667	0
1	1	4.41667	0
1	1	4.5	0
1	1	4.5	0
1	1	4.58333	0
1	1	4.58333	0
1	1	4.66667	0
1	1	4.66667	0
1	1	4.66667	0
1	1	4.83333	0
1	1	4.91667	0
1	1	5.08333	0
1	1	5.33333	0
1	1	5.41667	0
1	1	5.66667	0
1	1	5.91667	0
1	1	6.08333	0
1	1	6.08333	0
1	1	6.16667	0
1	1	6.33333	0
1	1	6.41667	0
1	1	6.43836	0
1	1	6.5	0
1	1	6.58333	0
1	1	6.83333	0
1	1	6.83333	0
1	1	6.83333	0
1	1	6.91667	0
1	1	6.91667	0
1	1	7.08333	0
1	1	7.08333	0
1	1	7.08333	0
1	1	7.1589	1
1	1	7.25	0
1	1	7.25	0
1	1	7.58333	0
1	1	7.75	0
1	1	7.91667	0
1	1	8	0
1	1	10.0904	0
1	1	10.1205	0
1	1	13.5699	0
1	1	14.8333	0
1	1	20.274	0
1	1	1.58333	1
1	1	3.90137	0
1	1	0.416667	0
1	1	0.5	0
1	1	0.916667	1
1	1	0.947945	0
1	1	0.967123	0
1	1	0.969863	0
1	1	0.969863	0
1	1	0.983562	0
1	1	1	0
1	1	1	0
1	1	1.04384	0
1	1	1.08333	0
1	1	1.08333	1
1	1	1.1589	0
1	1	1.25	0
1	1	1.25205	0
1	1	1.29041	0
1	1	1.5	0
1	1	1.56712	1
1	1	1.71781	0
1	1	1.75	1
1	1	1.96438	0
1	1	2.16667	1
1	1	2.1863	0
1	1	2.36712	0
1	1	2.38082	0
1	1	2.3863	0
1	1	2.47671	0
1	1	2.52603	0
1	1	2.75	0
1	1	2.98356	0
1	1	3.25	0
1	1	3.25	1
1	1	3.25	0
1	1	3.41667	0
1	1	3.58333	0
1	1	3.58333	0
1	1	3.66667	0
1	1	3.75	0
1	1	3.83333	0
1	1	3.91667	0
1	1	3.91667	0
1	1	4	0
1	1	4	0
1	1	4.08333	0
1	1	4.08333	0
1	1	4.16667	0
1	1	4.25	0
1	1	4.25	0
1	1	4.41667	0
1	1	4.41667	0
1	1	4.41667	0
1	1	4.53699	1
1	1	4.58333	0
1	1	4.58333	0
1	1	4.63836	1
1	1	4.66667	0
1	1	4.66667	0
1	1	4.66667	0
1	1	4.66667	0
1	1	4.66667	0
1	1	4.66667	0
1	1	4.75	0
1	1	4.75	0
1	1	4.91667	0
1	1	5	0
1	1	5.08333	0
1	1	5.08333	0
1	1	5.08333	0
1	1	5.16667	0
1	1	5.33333	0
1	1	5.33333	0
1	1	5.41667	0
1	1	5.66667	0
1	1	6	0
1	1	6.08333	0
1	1	6.16667	0
1	1	6.16667	0
1	1	6.25	0
1	1	6.33333	0
1	1	6.5	0
1	1	6.83333	0
1	1	6.83333	0
1	1	7.08333	0
1	1	7.08333	0
1	1	7.08333	0
1	1	7.08333	0
1	1	7.12329	1
1	1	7.16667	0
1	1	7.91667	0
1	1	8.83333	0
1	1	9.08333	0
1	1	13.011	0
1	1	15.0833	0
1	1	17.1945	0
1	1	1.28767	1
1	1	1.75	0
1	1	5.66667	0
1	1	0	1
1	1	0.0833333	1
1	1	0.333333	0
1	1	0.333333	0
1	1	0.333333	0
1	1	0.416667	0
1	1	0.416667	0
1	1	0.416667	0
1	1	0.5	0
1	1	0.5	1
1	1	0.666667	1
1	1	0.775342	0
1	1	0.833333	0
1	1	0.89589	0
1	1	0.909589	0
1	1	1	0
1	1	1	1
1	1	1.01918	0
1	1	1.08219	0
1	1	1.08333	0
1	1	1.08333	0
1	1	1.13425	0
1	1	1.16667	0
1	1	1.16667	0
1	1	1.16667	1
1	1	1.19452	0
1	1	1.25	0
1	1	1.25	1
1	1	1.33333	0
1	1	1.33333	0
1	1	1.33333	1
1	1	1.38356	0
1	1	1.41667	0
1	1	1.41667	0
1	1	1.41667	1
1	1	1.41667	0
1	1	1.46301	0
1	1	1.5	1
1	1	1.58333	0
1	1	1.66667	0
1	1	1.71507	0
1	1	1.74247	1
1	1	1.75	0
1	1	1.75	0
1	1	1.75	0
1	1	1.81096	0
1	1	1.83333	0
1	1	1.87945	1
1	1	1.91667	0
1	1	1.91667	0
1	1	1.91667	1
1	1	2	1
1	1	2	1
1	1	2.06301	0
1	1	2.06301	0
1	1	2.08333	0
1	1	2.08333	1
1	1	2.16667	0
1	1	2.33333	0
1	1	2.38082	0
1	1	2.41667	0
1	1	2.41918	0
1	1	2.42466	0
1	1	2.5	0
1	1	2.59178	1
1	1	2.66667	0
1	1	2.75	0
1	1	2.75	0
1	1	2.75	0
1	1	2.83333	0
1	1	2.91667	0
1	1	2.91667	1
1	1	3	1
1	1	3.04658	0
1	1	3.08333	0
1	1	3.25	0
1	1	3.25	0
1	1	3.33333	1
1	1	3.58333	0
1	1	3.58333	1
1	1	3.66667	1
1	1	3.75	0
1	1	3.75	0
1	1	3.83333	1
1	1	4	0
1	1	4	0
1	1	4	0
1	1	4	0
1	1	4	0
1	1	4.08333	0
1	1	4.08333	0
1	1	4.16712	1
1	1	4.25	0
1	1	4.25	0
1	1	4.33333	0
1	1	4.33333	0
1	1	4.5	0
1	1	4.5	0
1	1	4.5	0
1	1	4.5	0
1	1	4.5	0
1	1	4.5	0
1	1	4.58333	0
1	1	4.66667	0
1	1	4.66667	0
1	1	4.66667	0
1	1	4.66667	0
1	1	4.75	0
1	1	4.83333	0
1	1	4.83333	0
1	1	4.91667	0
1	1	4.91667	0
1	1	4.91667	0
1	1	4.96712	1
1	1	5	0
1	1	5	0
1	1	5	0
1	1	5.08333	0
1	1	5.08333	0
1	1	5.08333	0
1	1	5.08333	0
1	1	5.16667	0
1	1	5.16667	0
1	1	5.25	0
1	1	5.25	0
1	1	5.41667	0
1	1	5.41667	0
1	1	5.58333	0
1	1	5.66667	0
1	1	5.66667	0
1	1	5.66667	0
1	1	5.66667	0
1	1	5.74521	1
1	1	5.75	0
1	1	5.83333	0
1	1	5.83333	0
1	1	5.89589	1
1	1	5.91667	0
1	1	5.91667	0
1	1	6	0
1	1	6	0
1	1	6.08333	0
1	1	6.16667	0
1	1	6.58333	0
1	1	6.75	0
1	1	6.83333	0
1	1	6.88493	0
1	1	7	0
1	1	7.25	0
1	1	7.33333	0
1	1	7.41667	0
1	1	7.41667	0
1	1	7.5	0
1	1	7.5	0
1	1	7.60822	1
1	1	7.66667	0
1	1	7.91667	0
1	1	8	0
1	1	8.25	0
1	1	8.25	0
1	1	8.41667	0
1	1	8.5	0
1	1	8.58333	0
1	1	8.66667	0
1	1	8.83333	0
1	1	14.4822	0
1	1	2.58333	0
1	1	7.16667	0
1	1	0.416667	0
1	1	0.5	0
1	1	0.583333	0
1	1	0.666667	1
1	1	0.967123	0
1	1	1.05753	0
1	1	1.06301	0
1	1	1.1726	0
1	1	1.18904	0
1	1	1.19452	0
1	1	1.33333	1
1	1	1.33333	1
1	1	1.33333	0
1	1	1.41667	1
1	1	1.44384	0
1	1	1.66667	0
1	1	1.75	0
1	1	1.83333	0
1	1	1.91667	0
1	1	2.16667	1
1	1	2.16667	0
1	1	2.25	0
1	1	2.33333	0
1	1	2.41667	0
1	1	2.66667	0
1	1	2.70959	0
1	1	2.71233	0
1	1	3.08333	0
1	1	3.33333	0
1	1	3.6	1
1	1	3.66667	1
1	1	4.08333	0
1	1	4.08333	0
1	1	4.5	0
1	1	4.66575	1
1	1	4.83333	0
1	1	4.91667	0
1	1	5	0
1	1	5.33333	0
1	1	5.83333	0
1	1	5.85753	1
1	1	5.91667	0
1	1	5.91667	0
1	1	5.91667	0
1	1	6.16667	0
1	1	6.33333	0
1	1	6.83333	0
1	1	7	0
1	1	7.90959	1
1	1	1.66027	1
1	1	2.16667	1
1	1	2.41667	1
1	1	0.166667	1
1	1	0.25	0
1	1	0.333333	0
1	1	0.333333	0
1	1	0.5	1
1	1	0.583333	0
1	1	0.666667	0
1	1	0.666667	0
1	1	0.70137	0
1	1	0.717808	0
1	1	0.75	0
1	1	0.75	0
1	1	0.75	0
1	1	0.833333	0
1	1	0.916667	1
1	1	0.916667	1
1	1	0.945205	0
1	1	1	1
1	1	1	0
1	1	1.0137	0
1	1	1.08333	0
1	1	1.08333	0
1	1	1.16667	1
1	1	1.16667	0
1	1	1.16667	1
1	1	1.2411	1
1	1	1.25	0
1	1	1.25	1
1	1	1.25	1
1	1	1.32603	0
1	1	1.33333	0
1	1	1.41667	0
1	1	1.41667	1
1	1	1.41667	0
1	1	1.5	0
1	1	1.5	1
1	1	1.58333	0
1	1	1.58333	0
1	1	1.58333	1
1	1	1.6	0
1	1	1.6411	0
1	1	1.67945	0
1	1	1.75	0
1	1	1.91667	0
1	1	2	1
1	1	2.08333	0
1	1	2.08333	0
1	1	2.16667	1
1	1	2.33333	0
1	1	2.4274	0
1	1	2.5	0
1	1	2.58333	0
1	1	2.58333	0
1	1	2.66667	0
1	1	2.75	0
1	1	2.7726	0
1	1	2.83333	1
1	1	2.83333	0
1	1	2.84384	0
1	1	2.94247	0
1	1	2.98082	0
1	1	2.98082	0
1	1	3	0
1	1	3.15068	0
1	1	3.16667	1
1	1	3.25	1
1	1	3.41667	1
1	1	3.41667	1
1	1	3.5	0
1	1	3.66667	0
1	1	3.66667	1
1	1	3.91667	0
1	1	3.91667	0
1	1	4.08333	0
1	1	4.16667	0
1	1	4.16667	0
1	1	4.33333	0
1	1	4.41667	0
1	1	4.41667	0
1	1	4.5	0
1	1	4.5	0
1	1	4.58333	0
1	1	4.66667	0
1	1	4.75	0
1	1	4.75	0
1	1	4.91667	0
1	1	4.91667	0
1	1	5.08333	0
1	1	5.08333	0
1	1	5.08333	0
1	1	5.10137	1
1	1	5.16667	0
1	1	5.16667	0
1	1	5.33333	0
1	1	5.33333	0
1	1	5.66667	0
1	1	6	0
1	1	6	0
1	1	6.08333	0
1	1	6.16667	0
1	1	6.16667	0
1	1	6.25	0
1	1	6.41667	0
1	1	6.41667	0
1	1	6.66667	0
1	1	7	0
1	1	7.16667	0
1	1	7.33333	0
1	1	7.33333	0
1	1	7.41667	0
1	1	7.5	0
1	1	7.58333	0
1	1	7.91667	0
1	1	8.08333	0
1	1	8.08333	0
1	1	10.0833	0
1	1	13.4849	0
1	1	0.333333	1
1	1	0.583333	0
1	1	0.666667	0
1	1	0.75	1
1	1	0.778082	0
1	1	0.916667	1
1	1	1	1
1	1	1.16667	0
1	1	1.33333	1
1	1	1.41667	1
1	1	1.4274	0
1	1	1.58333	1
1	1	1.67397	0
1	1	1.75	0
1	1	1.83333	0
1	1	1.91667	0
1	1	1.94247	0
1	1	2	0
1	1	2.30411	0
1	1	2.31233	0
1	1	2.4	0
1	1	2.41667	0
1	1	2.48219	0
1	1	2.75	1
1	1	2.80822	0
1	1	2.83333	0
1	1	2.91667	0
1	1	2.91667	1
1	1	3	1
1	1	3.04932	1
1	1	3.16667	1
1	1	3.2274	1
1	1	3.33333	0
1	1	3.4411	0
1	1	3.5	0
1	1	3.66667	0
1	1	3.66667	0
1	1	3.82466	1
1	1	3.83333	1
1	1	3.91667	1
1	1	4.08333	0
1	1	4.25	0
1	1	4.58333	0
1	1	4.66667	0
1	1	4.75	0
1	1	4.91667	0
1	1	5.08333	0
1	1	5.25	0
1	1	5.25	0
1	1	5.55342	0
1	1	5.75	0
1	1	6.16667	0
1	1	6.25	0
1	1	8.33333	0
1	1	8.58333	0
1	1	9.16667	0
1	1	11.3863	0
1	1	15.9167	0
1	1	17.2137	0
1	1	17.6685	0
1	1	4	0
1	1	5	0
0	2	0.408219	1
0	2	2.29589	1
1	2	0	1
1	2	0.0833333	0
1	2	0.166667	0
1	2	0.166667	1
1	2	0.25	1
1	2	0.333333	0
1	2	0.333333	0
1	2	0.416667	0
1	2	0.416667	1
1	2	0.5	0
1	2	0.5	1
1	2	0.583333	0
1	2	0.583333	1
1	2	0.666667	0
1	2	0.666667	0
1	2	0.666667	1
1	2	0.75	1
1	2	0.75	1
1	2	0.833333	0
1	2	0.833333	0
1	2	0.916667	1
1	2	0.916667	0
1	2	1	0
1	2	1	1
1	2	1.08333	0
1	2	1.09041	1
1	2	1.16667	0
1	2	1.25	0
1	2	1.25	0
1	2	1.33333	0
1	2	1.33333	0
1	2	1.33333	0
1	2	1.33333	1
1	2	1.5	1
1	2	1.5	1
1	2	1.5	1
1	2	1.57808	0
1	2	1.58333	0
1	2	1.58333	1
1	2	1.66667	1
1	2	1.83333	0
1	2	1.83333	1
1	2	1.83333	1
1	2	2	1
1	2	2	1
1	2	2	0
1	2	2.08333	1
1	2	2.08333	0
1	2	2.16667	0
1	2	2.16667	1
1	2	2.32329	0
1	2	2.32877	0
1	2	2.33333	1
1	2	2.33333	0
1	2	2.41667	1
1	2	2.4274	0
1	2	2.5	0
1	2	2.5	1
1	2	2.5	1
1	2	2.56986	1
1	2	2.58333	1
1	2	2.58333	0
1	2	2.58333	0
1	2	2.66667	0
1	2	2.66667	1
1	2	2.75	0
1	2	2.75	1
1	2	2.75	1
1	2	2.75	0
1	2	2.83333	1
1	2	2.91667	1
1	2	3.08333	0
1	2	3.08333	0
1	2	3.08333	1
1	2	3.1726	1
1	2	3.19178	0
1	2	3.41667	0
1	2	3.41667	1
1	2	3.41667	1
1	2	3.41667	1
1	2	3.58333	1
1	2	3.58333	1
1	2	3.66667	0
1	2	3.70959	1
1	2	3.73151	0
1	2	3.75	0
1	2	3.75	1
1	2	3.7726	1
1	2	3.83333	0
1	2	3.91667	0
1	2	4	0
1	2	4.08333	0
1	2	4.08333	0
1	2	4.08333	0
1	2	4.13973	1
1	2	4.16667	0
1	2	4.16667	0
1	2	4.33333	0
1	2	4.33333	0
1	2	4.33333	0
1	2	4.41667	0
1	2	4.5	0
1	2	4.5	0
1	2	4.58333	0
1	2	4.66667	0
1	2	4.66667	0
1	2	4.83333	0
1	2	4.83333	0
1	2	5	0
1	2	5	0
1	2	5	0
1	2	5.16667	0
1	2	5.33333	0
1	2	5.33333	0
1	2	5.41667	0
1	2	5.66667	0
1	2	6	0
1	2	6.08333	0
1	2	6.41667	0
1	2	6.5	0
1	2	6.5	0
1	2	6.83333	0
1	2	7	0
1	2	7.41667	0
1	2	7.41667	0
1	2	7.58333	0
1	2	7.91667	0
1	2	8	0
1	2	11.2164	0
1	2	12.5096	0
1	2	12.6658	0
1	2	0.0109589	1
1	2	0.416667	1
1	2	0.666667	1
1	2	0.916667	1
1	2	0.980822	0
1	2	1.1589	1
1	2	1.33333	1
1	2	1.33333	0
1	2	1.41667	1
1	2	1.66667	1
1	2	1.74795	1
1	2	2	1
1	2	2.36438	1
1	2	2.41667	0
1	2	2.70685	0
1	2	2.75	1
1	2	3.16667	0
1	2	3.33333	0
1	2	3.37808	1
1	2	3.58333	1
1	2	3.73151	1
1	2	3.75	1
1	2	3.91667	1
1	2	3.99726	0
1	2	4	0
1	2	4.13973	1
1	2	5.25	0
1	2	5.25	0
1	2	7.41667	0
1	2	9.5	0
1	2	12.6411	0
1	2	0.175342	1
1	2	0	1
1	2	0.0833333	0
1	2	0.166667	1
1	2	0.25	1
1	2	0.333333	1
1	2	0.333333	0
1	2	0.416667	0
1	2	0.416667	1
1	2	0.416667	0
1	2	0.5	1
1	2	0.5	0
1	2	0.583333	1
1	2	0.666667	0
1	2	0.75	1
1	2	0.75	1
1	2	0.778082	0
1	2	0.833333	0
1	2	1	0
1	2	1.08333	1
1	2	1.08333	1
1	2	1.16667	0
1	2	1.33333	1
1	2	1.33333	1
1	2	1.33333	1
1	2	1.41667	1
1	2	1.41667	1
1	2	1.41667	1
1	2	1.5	1
1	2	1.58333	1
1	2	1.58333	0
1	2	1.66667	1
1	2	1.91667	0
1	2	2	0
1	2	2.08333	0
1	2	2.08333	0
1	2	2.08333	0
1	2	2.16667	1
1	2	2.16667	0
1	2	2.33333	0
1	2	2.39178	1
1	2	2.41667	0
1	2	2.5	0
1	2	2.66667	0
1	2	2.81644	1
1	2	2.91667	1
1	2	3.08333	0
1	2	3.08333	1
1	2	3.41667	1
1	2	4	0
1	2	4.33151	0
1	2	4.33333	0
1	2	4.5	0
1	2	4.58333	0
1	2	4.66667	0
1	2	4.75	0
1	2	4.83333	0
1	2	4.83333	0
1	2	5.08333	0
1	2	5.25	0
1	2	5.33333	0
1	2	5.66667	0
1	2	6.66667	0
1	2	8.25	0
1	2	17.5589	0
1	2	0.312329	1
1	2	0.833333	1
1	2	0.916667	0
1	2	1.08333	0
1	2	1.16667	0
1	2	1.16667	0
1	2	1.16667	1
1	2	1.16667	1
1	2	1.33333	0
1	2	1.83333	0
1	2	1.91667	1
1	2	2.2137	1
1	2	2.33333	1
1	2	2.41667	1
1	2	2.5	1
1	2	2.5	0
1	2	2.58333	1
1	2	3.24384	0
1	2	3.31781	0
1	2	3.4137	0
1	2	3.58333	0
1	2	4.41667	0
1	2	4.88767	1
1	2	5.08333	0
1	2	6.16667	0
1	2	0	1
1	2	0	1
1	2	0.109589	1
1	2	0.333333	0
1	2	0.333333	1
1	2	0.416667	0
1	2	0.583333	0
1	2	0.583333	0
1	2	0.666667	1
1	2	0.75	1
1	2	1.13699	1
1	2	1.25	1
1	2	1.5	1
1	2	1.53151	1
1	2	1.63562	1
1	2	1.66667	0
1	2	1.66667	1
1	2	1.71507	0
1	2	1.88767	1
1	2	1.98082	1
1	2	2	1
1	2	2	0
1	2	2.29315	1
1	2	2.33333	1
1	2	2.58333	0
1	2	2.58333	1
1	2	2.58333	1
1	2	2.58904	1
1	2	2.75068	1
1	2	2.83333	1
1	2	2.83333	1
1	2	3.44658	0
1	2	3.45479	1
1	2	3.47671	1
1	2	3.81644	1
1	2	3.91667	0
1	2	4.58333	0
1	2	4.66667	0
1	2	5	0
1	2	6.33973	1
1	2	6.66667	0
1	2	6.84658	0
1	2	7.66575	1
1	2	13.4712	0
1	2	0.583333	0
1	2	0	1
1	2	0.166667	0
1	2	0.25	1
1	2	0.5	0
1	2	1.24658	1
1	2	1.33333	1
1	2	1.33333	1
1	2	2.05753	1
1	2	3.41667	0
1	2	1	1
1	2	0	1
1	2	0	1
1	2	0.416667	0
1	2	0.833333	1
1	2	1.25	1
1	2	1.41667	1
1	2	1.46849	0
1	2	1.75	1
1	2	1.81096	1
1	2	2.64658	1
1	2	3	0
1	2	5.27671	1
1	2	0	1
1	2	0.0833333	0
1	2	1.06575	1
1	2	0.224658	1
1	2	0.0833333	1
1	2	0.166667	1

## Sheet: Cohort 4
Group	Time	Event
0	16.4575	0
0	17.1205	0
0	15.5973	0
0	15.8493	0
0	15.5096	0
0	15.1589	0
0	15.263	0
0	15.1205	0
0	14.737	0
0	12.8082	0
0	12.7452	0
0	11.5808	0
0	19.3342	0
0	2.62466	0
0	16.2877	0
0	3.32877	0
0	10.3534	0
0	14.537	0
0	15.5562	0
0	3.02466	0
0	12.8521	0
0	14.3507	0
0	13.9753	0
0	7.69589	0
0	9.03014	0
0	14.3233	0
0	14.5644	0
0	13.7315	0
0	12.7178	0
0	13.2329	0
0	12.1589	0
0	4.76712	0
0	10.6849	0
0	4.25753	0
0	9.70959	0
0	10.1945	0
0	10.3315	0
0	9.02192	0
0	10.411	0
0	12.2055	0
0	13.5671	0
0	12.611	0
0	12.8247	0
0	12.5918	0
0	11.9233	0
0	11.4548	0
0	8.73425	0
0	7.32055	0
0	5.26027	0
0	7.25205	0
0	3.53425	0
0	22.6055	0
0	6.98356	0
0	11.7233	0
0	14.6822	0
0	10.8603	0
0	17.2548	0
0	17.5315	0
0	15.5699	0
0	17.0959	0
0	16.8795	0
0	13.737	0
0	23.8658	0
0	12.8	0
0	19.0219	0
0	16.8082	0
0	16.211	0
0	16.0548	0
0	15.6548	0
0	15.5562	0
0	15.3479	0
0	15.1507	0
0	15.2082	0
0	17.4027	0
0	17.2466	0
0	19.8904	0
0	16.4466	0
0	17.074	0
0	24.9534	0
0	14.1945	0
0	14.126	0
0	13.3534	0
0	12.4795	0
0	12.2932	0
0	11.4466	0
0	11.1014	0
0	10.3616	0
0	9.56712	0
0	7.88767	0
0	19.2411	0
0	15.5425	0
0	6.09589	0
0	7.45753	0
0	4.87945	0
0	4.06575	1
0	2.67671	1
0	10.4932	1
0	1.8274	1
0	4.19178	1
0	3.49315	1
0	16.537	1
0	3.93425	1
0	4.80548	1
0	2.17534	1
0	9.16986	1
0	2.87397	1
0	2.54521	1
0	5.88493	1
0	6.72055	1
0	9.88493	1
0	8.17808	1
0	8.12329	1
0	5.25479	1
0	2.17534	1
0	1.13151	1
0	1.34521	1
0	7.92329	1
0	14.6219	1
0	4.66575	1
0	5.27123	1
0	4.93973	1
0	0.4	1
0	14.9178	1
0	3.58356	1
0	16.4685	1
0	14.4767	1
0	3.4137	1
1	16.3945	0
1	15.9534	0
1	14	0
1	12.2521	0
1	14.6822	0
1	15.4822	0
1	15.5753	0
1	13.126	0
1	15.3753	0
1	9.11233	0
1	9.73973	0
1	14.8849	0
1	13.4932	0
1	9.07123	0
1	13.3233	0
1	5.76712	0
1	12.9315	0
1	12.2438	0
1	13.3068	0
1	11.8548	0
1	4.3589	0
1	12.5151	0
1	12.4301	0
1	13.7945	0
1	11.1918	0
1	14.3452	0
1	14.811	0
1	16.8	0
1	13.6438	0
1	16.189	0
1	15.8329	0
1	15.8329	0
1	15.6795	0
1	15.4877	0
1	15.8027	0
1	15.5726	0
1	17.2082	0
1	10.7233	0
1	10.5616	0
1	12.9973	0
1	13.8027	0
1	11.7726	0
1	13.3315	0
1	7.01644	0
1	14.074	0
1	5.23562	1
1	11.9781	1
1	5.83288	1
1	9.83562	1
1	7.96986	1
1	4.5863	1
1	2.81918	1
1	3.30137	1
1	5.78356	1
1	8.7863	1
1	1.7589	1
1	6.01644	1
1	10	1
1	7.38904	1
1	9.90137	1
1	12.5863	1
1	8.14247	1
1	5.10685	1

## Sheet: Cohort 5
Group	Time	Event
1	0.1	1
1	0.2	1
1	1.2	1
1	2.2	1
1	3.2	1
1	4.2	1
1	5.2	2
1	6.2	1
1	7.2	1
1	8.2	1
1	9.2	1
1	10.2	1
1	11.2	1
1	12.2	2
1	13.2	1
1	14.2	1
1	15.2	1
1	16.2	1
1	17.2	1
1	18.2	1
1	19.2	2
1	20.2	1
1	21.2	1
1	22.2	1
1	23.2	1
1	24.2	1
1	25.2	1
1	26.2	2
1	27.2	1
1	28.2	1
1	29.2	1
1	30.2	1
1	31.2	1
1	32.2	1
1	33.2	2
1	34.2	1
1	35.2	1
1	36.2	1
1	37.2	1
1	38.2	1
1	39.2	1
1	40.2	2
1	41.2	1
1	42.2	1
1	43.2	1
1	44.2	1
1	45.2	1
1	46.2	1
1	47.2	2
1	48.2	1
1	49.2	0
1	50.2	0
1	51.2	0
1	52.2	0
1	53.2	0
1	54.2	2
1	55.2	0
1	56.2	0
1	57.2	0
1	58.2	0
1	59.2	0
1	60.2	0
1	61.2	2
1	62.2	0
1	63.2	0
1	64.2	0
1	65.2	0
1	66.2	0
1	67.2	0
1	68.2	2
1	69.2	0
1	70.2	0
1	71.2	0
1	72.2	0
1	73.2	0
1	74.2	0
1	75.2	2
1	76.2	0
1	77.2	0
1	78.2	0
1	79.2	0
1	80.2	0
1	81.2	0
1	82.2	2
1	83.2	0
1	84.2	0
1	85.2	0
1	86.2	0
1	87.2	0
1	88.2	0
1	89.2	2
1	90.2	0
1	91.2	0
1	92.2	0
1	93.2	0
1	94.2	0
1	95.2	0
1	96.2	2
1	97.2	0
1	98.2	0
1	0.1	0
1	0.2	1
1	1.2	0
1	2.2	1
1	3.2	2
1	4.2	1
1	5.2	0
1	6.2	1
1	7.2	0
1	8.2	1
1	9.2	0
1	10.2	2
1	11.2	0
1	12.2	1
1	13.2	0
1	14.2	1
1	15.2	0
1	16.2	1
1	17.2	2
1	18.2	1
1	19.2	0
1	20.2	1
1	21.2	0
1	22.2	1
1	23.2	0
1	24.2	2
1	25.2	0
1	26.2	1
1	27.2	0
1	28.2	1
1	29.2	0
1	30.2	1
1	31.2	2
1	32.2	1
1	33.2	0
1	34.2	1
1	35.2	0
1	36.2	1
1	37.2	0
1	38.2	2
1	39.2	0
1	40.2	1
1	41.2	0
1	42.2	1
1	43.2	0
1	44.2	1
1	45.2	2
1	46.2	1
1	47.2	0
1	48.2	1
1	49.2	0
1	50.2	1
1	51.2	0
1	52.2	2
1	53.2	0
1	54.2	1
1	55.2	0
1	56.2	1
1	57.2	0
1	58.2	1
1	59.2	2
1	60.2	1
1	61.2	0
1	62.2	1
1	63.2	0
1	64.2	1
1	65.2	0
1	66.2	2
1	67.2	0
1	68.2	1
1	69.2	0
1	70.2	1
1	71.2	0
1	72.2	1
1	73.2	2
1	74.2	1
1	75.2	0
1	76.2	0
1	77.2	0
1	78.2	0
1	79.2	0
1	80.2	2
1	81.2	0
1	82.2	0
1	83.2	0
1	84.2	0
1	85.2	0
1	86.2	0
1	87.2	2
1	88.2	0
1	89.2	0
1	90.2	0
1	91.2	0
1	92.2	0
1	93.2	0
1	94.2	2
1	95.2	0
1	96.2	0
1	97.2	0
1	98.2	0
1	0.1	1
1	0.2	1
1	1.2	2
1	2.2	1
1	3.2	1
1	4.2	1
1	5.2	1
1	6.2	1
1	7.2	1
1	8.2	2
1	9.2	1
1	10.2	1
1	11.2	1
1	12.2	1
1	13.2	1
1	14.2	1
1	15.2	2
1	16.2	1
1	17.2	1
1	18.2	1
1	19.2	1
1	20.2	1
1	21.2	1
1	22.2	2
1	23.2	1
1	24.2	1
1	25.2	1
1	26.2	1
1	27.2	1
1	28.2	1
1	29.2	2
1	30.2	1
1	31.2	1
1	32.2	1
1	33.2	1
1	34.2	1
1	35.2	1
1	36.2	2
1	37.2	1
1	38.2	1
1	39.2	1
1	40.2	1
1	41.2	1
1	42.2	1
1	43.2	2
1	44.2	1
1	45.2	1
1	46.2	1
1	47.2	1
1	48.2	1
1	49.2	0
1	50.2	2
1	51.2	0
1	52.2	0
1	53.2	0
1	54.2	0
1	55.2	0
1	56.2	0
1	57.2	2
1	58.2	0
1	59.2	0
1	60.2	0
1	61.2	0
1	62.2	0
1	63.2	0
1	64.2	2
1	65.2	0
1	66.2	0
1	67.2	0
1	68.2	0
1	69.2	0
1	70.2	0
1	71.2	2
1	72.2	0
1	73.2	0
1	74.2	0
1	75.2	0
1	76.2	0
1	77.2	0
1	78.2	2
1	79.2	0
1	80.2	0
1	81.2	0
1	82.2	0
1	83.2	0
1	84.2	0
1	85.2	2
1	86.2	0
1	87.2	0
1	88.2	0
1	89.2	0
1	90.2	0
1	91.2	0
1	92.2	2
1	93.2	0
1	94.2	0
1	95.2	0
1	96.2	0
1	97.2	0
1	98.2	0
1	0.1	2
1	0.2	1
1	1.2	0
1	2.2	1
1	3.2	0
1	4.2	1
1	5.2	0
1	6.2	2
1	7.2	0
1	8.2	1
1	9.2	0
1	10.2	1
1	11.2	0
1	12.2	1
1	13.2	2
1	14.2	1
1	15.2	0
1	16.2	1
1	17.2	0
1	18.2	1
1	19.2	0
1	20.2	2
1	21.2	0
1	22.2	1
1	23.2	0
1	24.2	1
1	25.2	0
1	26.2	1
1	27.2	2
1	28.2	1
1	29.2	0
1	30.2	1
1	31.2	0
1	32.2	1
1	33.2	0
1	34.2	2
1	35.2	0
1	36.2	1
1	37.2	0
1	38.2	1
1	39.2	0
1	40.2	1
1	41.2	2
1	42.2	1
1	43.2	0
1	44.2	1
1	45.2	0
1	46.2	1
1	47.2	0
1	48.2	2
1	49.2	0
1	50.2	1
1	51.2	0
1	52.2	1
1	53.2	0
1	54.2	1
1	55.2	2
1	56.2	1
1	57.2	0
1	58.2	1
1	59.2	0
1	60.2	1
1	61.2	0
1	62.2	2
1	63.2	0
1	64.2	1
1	65.2	0
1	66.2	1
1	67.2	0
1	68.2	1
1	69.2	2
1	70.2	1
1	71.2	0
1	72.2	1
1	73.2	0
1	74.2	1
1	75.2	0
1	76.2	2
1	77.2	0
1	78.2	0
1	79.2	0
1	80.2	0
1	81.2	0
1	82.2	0
1	83.2	2
1	84.2	0
1	85.2	0
1	86.2	0
1	87.2	0
1	88.2	0
1	89.2	0
1	90.2	2
1	91.2	0
1	92.2	0
1	93.2	0
1	94.2	0
1	95.2	0
1	96.2	0
1	97.2	2
1	98.2	1
1	0.1	1
1	0.2	1
1	1.2	1
1	2.2	1
1	3.2	1
1	4.2	2
1	5.2	1
1	6.2	1
1	7.2	1
1	8.2	1
1	9.2	1
1	10.2	1
1	11.2	2
1	12.2	1
1	13.2	1
1	14.2	1
1	15.2	1
1	16.2	1
1	17.2	1
1	18.2	2
1	19.2	1
1	20.2	1
1	21.2	1
1	22.2	1
1	23.2	1
1	24.2	1
1	25.2	2
1	26.2	1
1	27.2	1
1	28.2	1
1	29.2	1
1	30.2	1
1	31.2	1
1	32.2	2
1	33.2	1
1	34.2	1
1	35.2	1
1	36.2	1
1	37.2	1
1	38.2	1
1	39.2	2
1	40.2	1
1	41.2	1
1	42.2	1
1	43.2	1
1	44.2	1
1	45.2	1
1	46.2	2
1	47.2	0
1	48.2	0
1	49.2	0
1	50.2	0
1	51.2	0
1	52.2	0
1	53.2	2
1	54.2	0
1	55.2	0
1	56.2	0
1	57.2	0
1	58.2	0
1	59.2	0
1	60.2	2
1	61.2	0
1	62.2	0
1	63.2	0
1	64.2	0
1	65.2	0
1	66.2	0
1	67.2	2
1	68.2	0
1	69.2	0
1	70.2	0
1	71.2	0
1	72.2	0
1	73.2	0
1	74.2	2
1	75.2	0
1	76.2	0
1	77.2	0
1	78.2	0
1	79.2	0
1	80.2	0
1	81.2	2
1	82.2	0
1	83.2	0
1	84.2	0
1	85.2	0
1	86.2	0
1	87.2	0
1	88.2	2
1	89.2	0
1	90.2	0
1	91.2	0
1	92.2	0
1	93.2	0
1	94.2	0
1	95.2	2
1	96.2	0
1	97.2	0
1	98.2	0
2	0.1	0
2	0.2	0
2	1.2	0
2	2.2	2
2	3.2	0
2	4.2	0
2	5.2	0
2	6.2	0
2	7.2	0
2	8.2	0
2	9.2	2
2	10.2	0
2	11.2	0
2	12.2	0
2	13.2	0
2	14.2	0
2	15.2	0
2	16.2	2
2	17.2	0
2	18.2	0
2	19.2	0
2	20.2	0
2	21.2	0
2	22.2	0
2	23.2	2
2	24.2	0
2	25.2	0
2	26.2	0
2	27.2	0
2	28.2	0
2	29.2	0
2	30.2	2
2	31.2	0
2	32.2	0
2	33.2	0
2	34.2	0
2	35.2	0
2	36.2	0
2	37.2	2
2	38.2	0
2	39.2	0
2	40.2	0
2	41.2	0
2	42.2	0
2	43.2	0
2	44.2	2
2	45.2	0
2	46.2	0
2	47.2	0
2	48.2	0
2	49.2	1
2	50.2	1
2	51.2	2
2	52.2	1
2	53.2	1
2	54.2	1
2	55.2	1
2	56.2	1
2	57.2	1
2	58.2	2
2	59.2	1
2	60.2	1
2	61.2	1
2	62.2	1
2	63.2	1
2	64.2	1
2	65.2	2
2	66.2	1
2	67.2	1
2	68.2	1
2	69.2	1
2	70.2	1
2	71.2	1
2	72.2	2
2	73.2	1
2	74.2	1
2	75.2	1
2	76.2	1
2	77.2	1
2	78.2	1
2	79.2	2
2	80.2	1
2	81.2	1
2	82.2	1
2	83.2	1
2	84.2	1
2	85.2	1
2	86.2	2
2	87.2	1
2	88.2	1
2	89.2	1
2	90.2	1
2	91.2	1
2	92.2	1
2	93.2	2
2	94.2	1
2	95.2	1
2	96.2	1
2	97.2	1
2	98.2	1
2	0.1	0
2	0.2	2
2	1.2	0
2	2.2	1
2	3.2	0
2	4.2	1
2	5.2	0
2	6.2	1
2	7.2	2
2	8.2	1
2	9.2	0
2	10.2	1
2	11.2	0
2	12.2	1
2	13.2	0
2	14.2	2
2	15.2	0
2	16.2	1
2	17.2	0
2	18.2	1
2	19.2	0
2	20.2	1
2	21.2	2
2	22.2	1
2	23.2	0
2	24.2	1
2	25.2	0
2	26.2	1
2	27.2	0
2	28.2	2
2	29.2	0
2	30.2	1
2	31.2	0
2	32.2	1
2	33.2	0
2	34.2	1
2	35.2	2
2	36.2	1
2	37.2	0
2	38.2	1
2	39.2	0
2	40.2	1
2	41.2	0
2	42.2	2
2	43.2	0
2	44.2	1
2	45.2	0
2	46.2	1
2	47.2	0
2	48.2	1
2	49.2	2
2	50.2	1
2	51.2	0
2	52.2	1
2	53.2	0
2	54.2	1
2	55.2	0
2	56.2	2
2	57.2	0
2	58.2	1
2	59.2	0
2	60.2	1
2	61.2	0
2	62.2	1
2	63.2	2
2	64.2	1
2	65.2	0
2	66.2	1
2	67.2	0
2	68.2	1
2	69.2	0
2	70.2	2
2	71.2	0
2	72.2	1
2	73.2	0
2	74.2	1
2	75.2	0
2	76.2	1
2	77.2	2
2	78.2	1
2	79.2	0
2	80.2	1
2	81.2	0
2	82.2	1
2	83.2	0
2	84.2	2
2	85.2	0
2	86.2	1
2	87.2	0
2	88.2	1
2	89.2	0
2	90.2	1
2	91.2	2
2	92.2	1
2	93.2	0
2	94.2	1
2	95.2	0
2	96.2	1
2	97.2	0
2	98.2	2
2	0.1	0
2	0.2	0
2	1.2	0
2	2.2	0
2	3.2	0
2	4.2	0
2	5.2	2
2	6.2	0
2	7.2	0
2	8.2	0
2	9.2	0
2	10.2	0
2	11.2	0
2	12.2	2
2	13.2	0
2	14.2	0
2	15.2	0
2	16.2	0
2	17.2	0
2	18.2	0
2	19.2	2
2	20.2	0
2	21.2	0
2	22.2	0
2	23.2	0
2	24.2	0
2	25.2	0
2	26.2	2
2	27.2	0
2	28.2	0
2	29.2	0
2	30.2	0
2	31.2	0
2	32.2	0
2	33.2	2
2	34.2	0
2	35.2	0
2	36.2	0
2	37.2	0
2	38.2	0
2	39.2	0
2	40.2	2
2	41.2	0
2	42.2	0
2	43.2	0
2	44.2	0
2	45.2	0
2	46.2	0
2	47.2	2
2	48.2	0
2	49.2	1
2	50.2	1
2	51.2	1
2	52.2	1
2	53.2	1
2	54.2	2
2	55.2	1
2	56.2	1
2	57.2	1
2	58.2	1
2	59.2	1
2	60.2	1
2	61.2	2
2	62.2	1
2	63.2	1
2	64.2	1
2	65.2	1
2	66.2	1
2	67.2	1
2	68.2	2
2	69.2	1
2	70.2	1
2	71.2	1
2	72.2	1
2	73.2	1
2	74.2	1
2	75.2	2
2	76.2	1
2	77.2	1
2	78.2	1
2	79.2	1
2	80.2	1
2	81.2	1
2	82.2	2
2	83.2	1
2	84.2	1
2	85.2	1
2	86.2	1
2	87.2	1
2	88.2	1
2	89.2	2
2	90.2	1
2	91.2	1
2	92.2	1
2	93.2	1
2	94.2	1
2	95.2	1
2	96.2	2
2	97.2	1
2	98.2	1
2	0.1	0
2	0.2	1
2	1.2	0
2	2.2	1
2	3.2	2
2	4.2	1
2	5.2	0
2	6.2	1
2	7.2	0
2	8.2	1
2	9.2	0
2	10.2	2
2	11.2	0
2	12.2	1
2	13.2	0
2	14.2	1
2	15.2	0
2	16.2	1
2	17.2	2
2	18.2	1
2	19.2	0
2	20.2	1
2	21.2	0
2	22.2	1
2	23.2	0
2	24.2	2
2	25.2	0
2	26.2	1
2	27.2	0
2	28.2	1
2	29.2	0
2	30.2	1
2	31.2	2
2	32.2	1
2	33.2	0
2	34.2	1
2	35.2	0
2	36.2	1
2	37.2	0
2	38.2	2
2	39.2	0
2	40.2	1
2	41.2	0
2	42.2	1
2	43.2	0
2	44.2	1
2	45.2	2
2	46.2	1
2	47.2	0
2	48.2	1
2	49.2	0
2	50.2	1
2	51.2	0
2	52.2	2
2	53.2	0
2	54.2	1
2	55.2	0
2	56.2	1
2	57.2	0
2	58.2	1
2	59.2	2
2	60.2	1
2	61.2	0
2	62.2	1
2	63.2	0
2	64.2	1
2	65.2	0
2	66.2	2
2	67.2	0
2	68.2	1
2	69.2	0
2	70.2	1
2	71.2	0
2	72.2	1
2	73.2	2
2	74.2	1
2	75.2	0
2	76.2	1
2	77.2	0
2	78.2	1
2	79.2	0
2	80.2	2
2	81.2	0
2	82.2	1
2	83.2	0
2	84.2	1
2	85.2	0
2	86.2	1
2	87.2	2
2	88.2	1
2	89.2	0
2	90.2	1
2	91.2	0
2	92.2	1
2	93.2	0
2	94.2	2
2	95.2	0
2	96.2	1
2	97.2	0
2	98.2	1
2	0.1	0
2	0.2	0
2	1.2	2
2	2.2	0
2	3.2	0
2	4.2	0
2	5.2	0
2	6.2	0
2	7.2	0
2	8.2	2
2	9.2	0
2	10.2	0
2	11.2	0
2	12.2	0
2	13.2	0
2	14.2	0
2	15.2	2
2	16.2	0
2	17.2	0
2	18.2	0
2	19.2	0
2	20.2	0
2	21.2	0
2	22.2	2
2	23.2	0
2	24.2	0
2	25.2	0
2	26.2	0
2	27.2	0
2	28.2	0
2	29.2	2
2	30.2	0
2	31.2	0
2	32.2	0
2	33.2	0
2	34.2	0
2	35.2	0
2	36.2	2
2	37.2	0
2	38.2	0
2	39.2	0
2	40.2	0
2	41.2	0
2	42.2	0
2	43.2	2
2	44.2	0
2	45.2	0
2	46.2	0
2	47.2	0
2	48.2	0
2	49.2	1
2	50.2	2
2	51.2	1
2	52.2	1
2	53.2	1
2	54.2	1
2	55.2	1
2	56.2	1
2	57.2	2
2	58.2	1
2	59.2	1
2	60.2	1
2	61.2	1
2	62.2	1
2	63.2	1
2	64.2	2
2	65.2	1
2	66.2	1
2	67.2	1
2	68.2	1
2	69.2	1
2	70.2	1
2	71.2	2
2	72.2	1
2	73.2	1
2	74.2	1
2	75.2	1
2	76.2	1
2	77.2	1
2	78.2	2
2	79.2	1
2	80.2	1
2	81.2	1
2	82.2	1
2	83.2	1
2	84.2	1
2	85.2	2
2	86.2	1
2	87.2	1
2	88.2	1
2	89.2	1
2	90.2	1
2	91.2	1
2	92.2	2
2	93.2	1
2	94.2	1
2	95.2	1
2	96.2	1
2	97.2	1
2	98.2	1
