# Supplementary material for: Introducing the Event‐Adjusted Rank Sum (EARS) Test: A Simple Approach to Survival Analysis Independent of Proportional Hazards
Source: Biomed Res Int. 2025 Nov 18;2025:2142254. doi: 10.1155/bmri/2142254 (PMC12624226; doi:10.1155/bmri/2142254)
Supplement: Supplementary file 1 — Supporting Information Additional supporting information can be found online in the Supporting Information section. In addition to the Supporting Information Excel file (AST.xlsx) and the raw data for all five test development cohorts (Cohorts 1 to 5.xlsx), as described in the “Data Availability Statement” section, we provide a Supporting Information.pdf. This PDF contains Codes S1 and S2, a description of the simulation study and data generation process, an overview of the clinical cohorts, the statistical tests and analyses, and Figure S1. [file BMRI-2025-2142254-s001.zip › AST.xlsx]

## Sheet: AST
Group	Time	Event	AST
0	14.022	0
0	1.518	0
0	6.917	0
0	1.917	0
0	0.25	0
0	1.027	0
0	1.31	0
0	1.333	0
0	1.75	0
0	2.159	0
0	2.583	0
0	2.917	0
0	3.833	0
0	4.083	0
0	4.333	0
0	4.333	0
0	4.833	0
0	5.833	0
0	6.667	0
0	17.493	0
0	2	0
0	6.667	0
0	7.667	0
0	3.25	0
0	0.989	0
0	1.479	0
0	1.63	0
0	1.667	0
0	1.667	0
0	1.917	0
0	2.016	0
0	2.077	0
0	2.214	0
0	2.25	0
0	2.667	0
0	2.674	0
0	2.917	0
0	3.333	0
0	3.417	0
0	3.5	0
0	3.583	0
0	3.75	0
0	3.833	0
0	4	0
0	4.167	0
0	4.167	0
0	4.167	0
0	4.293	1	150.255
0	4.333	0
0	5.167	0
0	5.333	0
0	5.333	0
0	5.417	0
0	5.917	0
0	6.5	0
0	6.583	0
0	6.667	0
0	6.917	0
0	7	0
0	7.417	0
0	8.25	0
0	9.75	0
0	0.917	0
0	1	0
0	4.083	0
0	5	0
0	6.833	0
0	0.333	0
0	0.417	0
0	0.5	0
0	0.5	0
0	0.667	0
0	0.77	0
0	0.833	0
0	0.836	0
0	0.917	0
0	0.945	0
0	1	0
0	1	0
0	1	0
0	1.083	0
0	1.118	0
0	1.417	0
0	1.417	0
0	1.603	0
0	1.75	1	61.25
0	1.844	0
0	2	0
0	2.055	0
0	2.079	0
0	2.167	0
0	2.25	0
0	2.304	0
0	2.417	0
0	2.556	0
0	2.75	0
0	2.75	0
0	2.75	0
0	2.75	0
0	2.879	0
0	2.923	0
0	3.083	0
0	3.25	0
0	3.417	0
0	3.583	0
0	3.75	0
0	3.917	0
0	4	0
0	4	0
0	4.083	0
0	4.083	0
0	4.083	0
0	4.167	0
0	4.167	0
0	4.167	0
0	4.167	0
0	4.167	0
0	4.25	0
0	4.25	0
0	4.25	0
0	4.25	0
0	4.333	0
0	4.333	0
0	4.333	0
0	4.417	0
0	4.417	0
0	4.417	0
0	4.667	0
0	4.667	0
0	4.667	0
0	4.833	0
0	4.917	0
0	5	0
0	5	0
0	5	0
0	5.25	0
0	5.25	0
0	5.667	0
0	5.75	0
0	5.75	0
0	5.75	0
0	6.083	0
0	6.167	0
0	6.333	0
0	6.333	0
0	6.333	0
0	6.75	0
0	6.833	0
0	6.917	0
0	7.083	0
0	7.083	0
0	7.167	0
0	7.333	0
0	7.5	0
0	7.583	0
0	8	0
0	8.333	0
0	9.333	0
0	10.167	0
0	11.175	1	391.125
0	5.667	0
0	4.667	0
0	0.333	0
0	0.5	0
0	0.583	0
0	0.655	0
0	0.667	0
0	0.671	0
0	0.866	0
0	0.917	0
0	1.016	1	35.56
0	1.083	0
0	1.25	0
0	1.252	0
0	1.411	0
0	1.417	0
0	1.463	0
0	1.488	0
0	1.5	0
0	1.504	0
0	1.583	0
0	1.699	0
0	1.888	0
0	1.917	0
0	2	0
0	2.083	0
0	2.083	1	72.905
0	2.132	0
0	2.167	0
0	2.405	0
0	2.808	0
0	2.808	0
0	2.833	0
0	2.917	0
0	3	0
0	3.333	0
0	3.417	0
0	3.75	1	131.25
0	3.75	0
0	3.833	0
0	3.833	0
0	3.917	0
0	4	0
0	4	0
0	4.083	0
0	4.25	0
0	4.25	0
0	4.25	0
0	4.333	0
0	4.5	0
0	4.5	0
0	4.583	0
0	4.652	1	162.82
0	4.667	0
0	4.667	0
0	4.75	0
0	4.833	0
0	4.833	0
0	4.833	0
0	4.833	0
0	5	0
0	5	0
0	5.083	0
0	5.167	0
0	5.167	0
0	5.25	0
0	5.333	0
0	5.417	0
0	5.583	0
0	5.75	0
0	5.833	0
0	5.833	0
0	6	0
0	6.167	0
0	6.167	0
0	6.25	0
0	6.417	0
0	6.5	0
0	6.75	0
0	7	0
0	7.833	0
0	10.75	0
0	1.833	0
0	4.5	0
0	7.667	0
1	0.167	1	1.28697
1	0.25	0
1	0.333	0
1	0.333	0
1	0.5	0
1	0.5	0
1	0.732	0
1	0.849	0
1	0.981	0
1	1	0
1	1.038	0
1	1.134	0
1	1.307	0
1	1.31	0
1	1.333	0
1	1.333	0
1	1.37	0
1	1.417	0
1	1.441	0
1	1.5	0
1	1.542	0
1	1.583	0
1	1.583	0
1	1.667	0
1	1.75	0
1	1.833	0
1	1.917	0
1	1.945	0
1	2	0
1	2	0
1	2.083	1	16.0525
1	2.083	0
1	2.25	0
1	2.252	0
1	2.271	0
1	2.417	0
1	2.477	0
1	2.5	1	19.2661
1	2.504	0
1	2.542	0
1	2.559	0
1	2.583	0
1	2.667	0
1	2.833	0
1	2.847	0
1	2.917	0
1	3	0
1	3	1	23.1193
1	3	0
1	3.167	0
1	3.25	0
1	3.417	0
1	3.417	0
1	3.75	0
1	3.917	0
1	3.917	0
1	4	0
1	4	0
1	4.083	0
1	4.083	0
1	4.25	0
1	4.25	0
1	4.25	0
1	4.25	0
1	4.25	0
1	4.333	0
1	4.333	0
1	4.417	0
1	4.5	0
1	4.583	0
1	4.583	0
1	4.583	0
1	4.75	0
1	4.917	0
1	4.917	0
1	4.917	0
1	5.083	0
1	5.167	0
1	5.25	0
1	5.25	0
1	5.25	0
1	5.333	0
1	5.333	0
1	5.917	0
1	5.917	0
1	6	0
1	6.083	0
1	6.083	0
1	6.333	0
1	6.333	0
1	6.333	0
1	6.583	0
1	6.583	0
1	6.833	0
1	6.917	0
1	7	0
1	7	0
1	7	0
1	7.083	0
1	7.25	0
1	7.5	0
1	7.583	0
1	7.75	0
1	7.833	0
1	8	0
1	8.5	0
1	8.917	0
1	16.597	0
1	0.083	0
1	0.333	0
1	0.583	0
1	0.667	0
1	0.677	0
1	0.833	0
1	0.833	0
1	0.945	0
1	1	0
1	1	0
1	1.06	0
1	1.06	0
1	1.083	1	8.34606
1	1.083	0
1	1.083	0
1	1.085	0
1	1.167	1	8.99339
1	1.288	0
1	1.296	0
1	1.333	0
1	1.417	0
1	1.5	0
1	1.501	0
1	1.523	0
1	1.583	0
1	1.667	0
1	1.729	0
1	1.827	0
1	1.833	0
1	1.849	0
1	1.917	0
1	2	0
1	2.074	0
1	2.083	0
1	2.115	0
1	2.159	0
1	2.167	0
1	2.178	1	16.7846
1	2.304	0
1	2.583	0
1	2.726	0
1	2.75	1	21.1927
1	2.833	0
1	2.917	0
1	3	0
1	3	0
1	3.083	0
1	3.083	0
1	3.083	0
1	3.25	0
1	3.333	0
1	3.5	1	26.9725
1	3.75	1	28.8991
1	3.917	0
1	4	0
1	4	0
1	4.083	0
1	4.083	0
1	4.083	0
1	4.167	0
1	4.25	0
1	4.25	0
1	4.333	0
1	4.333	0
1	4.333	0
1	4.417	0
1	4.417	0
1	4.417	0
1	4.5	0
1	4.5	0
1	4.583	0
1	4.583	0
1	4.667	0
1	4.667	0
1	4.667	0
1	4.667	0
1	4.667	0
1	4.75	0
1	4.833	0
1	4.833	0
1	4.917	0
1	5.083	0
1	5.083	0
1	5.083	0
1	5.083	0
1	5.25	0
1	5.25	0
1	5.417	0
1	5.417	0
1	5.75	0
1	6	0
1	6	0
1	6.083	0
1	6.25	0
1	6.25	0
1	6.333	0
1	6.417	0
1	6.417	0
1	6.417	0
1	6.417	0
1	6.5	0
1	6.583	0
1	6.583	0
1	6.667	0
1	6.75	0
1	7	0
1	7	0
1	7	0
1	7.083	0
1	7.5	0
1	7.685	0
1	7.773	1	59.902
1	8.132	0
1	8.417	0
1	8.667	0
1	9.742	0
1	10	0
1	16.71	0
1	4.333	0
1	0.333	0
1	0.417	0
1	0.5	0
1	0.667	0
1	0.667	0
1	0.715	0
1	0.75	0
1	0.83	0
1	0.833	0
1	0.852	0
1	0.874	0
1	0.964	0
1	0.984	0
1	1	0
1	1.083	0
1	1.123	0
1	1.238	0
1	1.333	0
1	1.499	0
1	1.521	0
1	1.526	0
1	1.584	0
1	1.667	0
1	1.667	0
1	1.75	0
1	1.811	0
1	1.917	0
1	1.945	0
1	2	0
1	2	0
1	2.022	0
1	2.077	0
1	2.077	0
1	2.083	0
1	2.118	0
1	2.167	1	16.6998
1	2.167	1	16.6998
1	2.216	0
1	2.252	0
1	2.31	0
1	2.333	0
1	2.333	0
1	2.553	0
1	2.583	1	19.9057
1	2.592	0
1	2.597	0
1	2.667	0
1	2.674	0
1	2.715	0
1	2.75	0
1	2.833	1	21.8323
1	2.917	0
1	2.917	1	22.4796
1	3	0
1	3.167	0
1	3.167	0
1	3.25	0
1	3.25	0
1	3.25	1	25.0459
1	3.417	0
1	3.5	0
1	3.667	1	28.2594
1	3.75	0
1	3.917	0
1	4	0
1	4	0
1	4.083	0
1	4.25	0
1	4.25	0
1	4.417	0
1	4.417	0
1	4.417	0
1	4.5	0
1	4.5	0
1	4.583	0
1	4.583	0
1	4.667	0
1	4.667	0
1	4.667	0
1	4.833	0
1	4.917	0
1	5.083	0
1	5.333	0
1	5.417	0
1	5.667	0
1	5.917	0
1	6.083	0
1	6.083	0
1	6.167	0
1	6.333	0
1	6.417	0
1	6.438	0
1	6.5	0
1	6.583	0
1	6.833	0
1	6.833	0
1	6.833	0
1	6.917	0
1	6.917	0
1	7.083	0
1	7.083	0
1	7.083	0
1	7.159	1	55.1703
1	7.25	0
1	7.25	0
1	7.583	0
1	7.75	0
1	7.917	0
1	8	0
1	10.09	0
1	10.121	0
1	13.57	0
1	14.833	0
1	20.274	0
1	1.583	1	12.1993
1	3.901	0
1	0.417	0
1	0.5	0
1	0.917	1	7.06679
1	0.948	0
1	0.967	0
1	0.97	0
1	0.97	0
1	0.984	0
1	1	0
1	1	0
1	1.044	0
1	1.083	0
1	1.083	1	8.34606
1	1.159	0
1	1.25	0
1	1.252	0
1	1.29	0
1	1.5	0
1	1.567	1	12.076
1	1.718	0
1	1.75	1	13.4862
1	1.964	0
1	2.167	1	16.6998
1	2.186	0
1	2.367	0
1	2.381	0
1	2.386	0
1	2.477	0
1	2.526	0
1	2.75	0
1	2.984	0
1	3.25	0
1	3.25	1	25.0459
1	3.25	0
1	3.417	0
1	3.583	0
1	3.583	0
1	3.667	0
1	3.75	0
1	3.833	0
1	3.917	0
1	3.917	0
1	4	0
1	4	0
1	4.083	0
1	4.083	0
1	4.167	0
1	4.25	0
1	4.25	0
1	4.417	0
1	4.417	0
1	4.417	0
1	4.537	1	34.964
1	4.583	0
1	4.583	0
1	4.638	1	35.7424
1	4.667	0
1	4.667	0
1	4.667	0
1	4.667	0
1	4.667	0
1	4.667	0
1	4.75	0
1	4.75	0
1	4.917	0
1	5	0
1	5.083	0
1	5.083	0
1	5.083	0
1	5.167	0
1	5.333	0
1	5.333	0
1	5.417	0
1	5.667	0
1	6	0
1	6.083	0
1	6.167	0
1	6.167	0
1	6.25	0
1	6.333	0
1	6.5	0
1	6.833	0
1	6.833	0
1	7.083	0
1	7.083	0
1	7.083	0
1	7.083	0
1	7.123	1	54.8928
1	7.167	0
1	7.917	0
1	8.833	0
1	9.083	0
1	13.011	0
1	15.083	0
1	17.195	0
1	1.288	1	9.92587
1	1.75	0
1	5.667	0
1	0	1	0
1	0.083	1	0.639633
1	0.333	0
1	0.333	0
1	0.333	0
1	0.417	0
1	0.417	0
1	0.417	0
1	0.5	0
1	0.5	1	3.85321
1	0.667	1	5.14018
1	0.775	0
1	0.833	0
1	0.896	0
1	0.91	0
1	1	0
1	1	1	7.70642
1	1.019	0
1	1.082	0
1	1.083	0
1	1.083	0
1	1.134	0
1	1.167	0
1	1.167	0
1	1.167	1	8.99339
1	1.195	0
1	1.25	0
1	1.25	1	9.63303
1	1.333	0
1	1.333	0
1	1.333	1	10.2727
1	1.384	0
1	1.417	0
1	1.417	0
1	1.417	1	10.92
1	1.417	0
1	1.463	0
1	1.5	1	11.5596
1	1.583	0
1	1.667	0
1	1.715	0
1	1.742	1	13.4246
1	1.75	0
1	1.75	0
1	1.75	0
1	1.811	0
1	1.833	0
1	1.879	1	14.4804
1	1.917	0
1	1.917	0
1	1.917	1	14.7732
1	2	1	15.4128
1	2	1	15.4128
1	2.063	0
1	2.063	0
1	2.083	0
1	2.083	1	16.0525
1	2.167	0
1	2.333	0
1	2.381	0
1	2.417	0
1	2.419	0
1	2.425	0
1	2.5	0
1	2.592	1	19.975
1	2.667	0
1	2.75	0
1	2.75	0
1	2.75	0
1	2.833	0
1	2.917	0
1	2.917	1	22.4796
1	3	1	23.1193
1	3.047	0
1	3.083	0
1	3.25	0
1	3.25	0
1	3.333	1	25.6855
1	3.583	0
1	3.583	1	27.6121
1	3.667	1	28.2594
1	3.75	0
1	3.75	0
1	3.833	1	29.5387
1	4	0
1	4	0
1	4	0
1	4	0
1	4	0
1	4.083	0
1	4.083	0
1	4.167	1	32.1127
1	4.25	0
1	4.25	0
1	4.333	0
1	4.333	0
1	4.5	0
1	4.5	0
1	4.5	0
1	4.5	0
1	4.5	0
1	4.5	0
1	4.583	0
1	4.667	0
1	4.667	0
1	4.667	0
1	4.667	0
1	4.75	0
1	4.833	0
1	4.833	0
1	4.917	0
1	4.917	0
1	4.917	0
1	4.967	1	38.2778
1	5	0
1	5	0
1	5	0
1	5.083	0
1	5.083	0
1	5.083	0
1	5.083	0
1	5.167	0
1	5.167	0
1	5.25	0
1	5.25	0
1	5.417	0
1	5.417	0
1	5.583	0
1	5.667	0
1	5.667	0
1	5.667	0
1	5.667	0
1	5.745	1	44.2734
1	5.75	0
1	5.833	0
1	5.833	0
1	5.896	1	45.4371
1	5.917	0
1	5.917	0
1	6	0
1	6	0
1	6.083	0
1	6.167	0
1	6.583	0
1	6.75	0
1	6.833	0
1	6.885	0
1	7	0
1	7.25	0
1	7.333	0
1	7.417	0
1	7.417	0
1	7.5	0
1	7.5	0
1	7.608	1	58.6305
1	7.667	0
1	7.917	0
1	8	0
1	8.25	0
1	8.25	0
1	8.417	0
1	8.5	0
1	8.583	0
1	8.667	0
1	8.833	0
1	14.482	0
1	2.583	0
1	7.167	0
1	0.417	0
1	0.5	0
1	0.583	0
1	0.667	1	5.14018
1	0.967	0
1	1.058	0
1	1.063	0
1	1.173	0
1	1.189	0
1	1.195	0
1	1.333	1	10.2727
1	1.333	1	10.2727
1	1.333	0
1	1.417	1	10.92
1	1.444	0
1	1.667	0
1	1.75	0
1	1.833	0
1	1.917	0
1	2.167	1	16.6998
1	2.167	0
1	2.25	0
1	2.333	0
1	2.417	0
1	2.667	0
1	2.71	0
1	2.712	0
1	3.083	0
1	3.333	0
1	3.6	1	27.7431
1	3.667	1	28.2594
1	4.083	0
1	4.083	0
1	4.5	0
1	4.666	1	35.9582
1	4.833	0
1	4.917	0
1	5	0
1	5.333	0
1	5.833	0
1	5.858	1	45.1442
1	5.917	0
1	5.917	0
1	5.917	0
1	6.167	0
1	6.333	0
1	6.833	0
1	7	0
1	7.91	1	60.9578
1	1.66	1	12.7927
1	2.167	1	16.6998
1	2.417	1	18.6264
1	0.167	1	1.28697
1	0.25	0
1	0.333	0
1	0.333	0
1	0.5	1	3.85321
1	0.583	0
1	0.667	0
1	0.667	0
1	0.701	0
1	0.718	0
1	0.75	0
1	0.75	0
1	0.75	0
1	0.833	0
1	0.917	1	7.06679
1	0.917	1	7.06679
1	0.945	0
1	1	1	7.70642
1	1	0
1	1.014	0
1	1.083	0
1	1.083	0
1	1.167	1	8.99339
1	1.167	0
1	1.167	1	8.99339
1	1.241	1	9.56367
1	1.25	0
1	1.25	1	9.63303
1	1.25	1	9.63303
1	1.326	0
1	1.333	0
1	1.417	0
1	1.417	1	10.92
1	1.417	0
1	1.5	0
1	1.5	1	11.5596
1	1.583	0
1	1.583	0
1	1.583	1	12.1993
1	1.6	0
1	1.641	0
1	1.679	0
1	1.75	0
1	1.917	0
1	2	1	15.4128
1	2.083	0
1	2.083	0
1	2.167	1	16.6998
1	2.333	0
1	2.427	0
1	2.5	0
1	2.583	0
1	2.583	0
1	2.667	0
1	2.75	0
1	2.773	0
1	2.833	1	21.8323
1	2.833	0
1	2.844	0
1	2.942	0
1	2.981	0
1	2.981	0
1	3	0
1	3.151	0
1	3.167	1	24.4062
1	3.25	1	25.0459
1	3.417	1	26.3328
1	3.417	1	26.3328
1	3.5	0
1	3.667	0
1	3.667	1	28.2594
1	3.917	0
1	3.917	0
1	4.083	0
1	4.167	0
1	4.167	0
1	4.333	0
1	4.417	0
1	4.417	0
1	4.5	0
1	4.5	0
1	4.583	0
1	4.667	0
1	4.75	0
1	4.75	0
1	4.917	0
1	4.917	0
1	5.083	0
1	5.083	0
1	5.083	0
1	5.101	1	39.3105
1	5.167	0
1	5.167	0
1	5.333	0
1	5.333	0
1	5.667	0
1	6	0
1	6	0
1	6.083	0
1	6.167	0
1	6.167	0
1	6.25	0
1	6.417	0
1	6.417	0
1	6.667	0
1	7	0
1	7.167	0
1	7.333	0
1	7.333	0
1	7.417	0
1	7.5	0
1	7.583	0
1	7.917	0
1	8.083	0
1	8.083	0
1	10.083	0
1	13.485	0
1	0.333	1	2.56624
1	0.583	0
1	0.667	0
1	0.75	1	5.77982
1	0.778	0
1	0.917	1	7.06679
1	1	1	7.70642
1	1.167	0
1	1.333	1	10.2727
1	1.417	1	10.92
1	1.427	0
1	1.583	1	12.1993
1	1.674	0
1	1.75	0
1	1.833	0
1	1.917	0
1	1.942	0
1	2	0
1	2.304	0
1	2.312	0
1	2.4	0
1	2.417	0
1	2.482	0
1	2.75	1	21.1927
1	2.808	0
1	2.833	0
1	2.917	0
1	2.917	1	22.4796
1	3	1	23.1193
1	3.049	1	23.4969
1	3.167	1	24.4062
1	3.227	1	24.8686
1	3.333	0
1	3.441	0
1	3.5	0
1	3.667	0
1	3.667	0
1	3.825	1	29.4771
1	3.833	1	29.5387
1	3.917	1	30.1861
1	4.083	0
1	4.25	0
1	4.583	0
1	4.667	0
1	4.75	0
1	4.917	0
1	5.083	0
1	5.25	0
1	5.25	0
1	5.553	0
1	5.75	0
1	6.167	0
1	6.25	0
1	8.333	0
1	8.583	0
1	9.167	0
1	11.386	0
1	15.917	0
1	17.214	0
1	17.668	0
1	4	0
1	5	0
2	0	1	0
2	0.083	0
2	0.167	0
2	0.167	1	0.356922
2	0.25	1	0.534314
2	0.333	0
2	0.333	0
2	0.417	0
2	0.417	1	0.891235
2	0.5	0
2	0.5	1	1.06863
2	0.583	0
2	0.583	1	1.24602
2	0.667	0
2	0.667	0
2	0.667	1	1.42555
2	0.75	1	1.60294
2	0.75	1	1.60294
2	0.833	0
2	0.833	0
2	0.917	1	1.95986
2	0.917	0
2	1	0
2	1	1	2.13725
2	1.083	0
2	1.09	1	2.32961
2	1.167	0
2	1.25	0
2	1.25	0
2	1.333	0
2	1.333	0
2	1.333	0
2	1.333	1	2.84896
2	1.5	1	3.20588
2	1.5	1	3.20588
2	1.5	1	3.20588
2	1.578	0
2	1.583	0
2	1.583	1	3.38327
2	1.667	1	3.5628
2	1.833	0
2	1.833	1	3.91759
2	1.833	1	3.91759
2	2	1	4.27451
2	2	1	4.27451
2	2	0
2	2.083	1	4.4519
2	2.083	0
2	2.167	0
2	2.167	1	4.63143
2	2.323	0
2	2.329	0
2	2.333	1	4.98622
2	2.333	0
2	2.417	1	5.16575
2	2.427	0
2	2.5	0
2	2.5	1	5.34314
2	2.5	1	5.34314
2	2.57	1	5.49275
2	2.583	1	5.52053
2	2.583	0
2	2.583	0
2	2.667	0
2	2.667	1	5.70006
2	2.75	0
2	2.75	1	5.87745
2	2.75	1	5.87745
2	2.75	0
2	2.833	1	6.05484
2	2.917	1	6.23437
2	3.083	0
2	3.083	0
2	3.083	1	6.58916
2	3.173	1	6.78151
2	3.192	0
2	3.417	0
2	3.417	1	7.303
2	3.417	1	7.303
2	3.417	1	7.303
2	3.583	1	7.65778
2	3.583	1	7.65778
2	3.667	0
2	3.71	1	7.92922
2	3.732	0
2	3.75	0
2	3.75	1	8.01471
2	3.773	1	8.06386
2	3.833	0
2	3.917	0
2	4	0
2	4.083	0
2	4.083	0
2	4.083	0
2	4.14	1	8.84824
2	4.167	0
2	4.167	0
2	4.333	0
2	4.333	0
2	4.333	0
2	4.417	0
2	4.5	0
2	4.5	0
2	4.583	0
2	4.667	0
2	4.667	0
2	4.833	0
2	4.833	0
2	5	0
2	5	0
2	5	0
2	5.167	0
2	5.333	0
2	5.333	0
2	5.417	0
2	5.667	0
2	6	0
2	6.083	0
2	6.417	0
2	6.5	0
2	6.5	0
2	6.833	0
2	7	0
2	7.417	0
2	7.417	0
2	7.583	0
2	7.917	0
2	8	0
2	11.216	0
2	12.51	0
2	12.666	0
2	0.011	1	0.0235098
2	0.417	1	0.891235
2	0.667	1	1.42555
2	0.917	1	1.95986
2	0.981	0
2	1.159	1	2.47708
2	1.333	1	2.84896
2	1.333	0
2	1.417	1	3.02849
2	1.667	1	3.5628
2	1.748	1	3.73592
2	2	1	4.27451
2	2.364	1	5.05247
2	2.417	0
2	2.707	0
2	2.75	1	5.87745
2	3.167	0
2	3.333	0
2	3.378	1	7.21965
2	3.583	1	7.65778
2	3.732	1	7.97624
2	3.75	1	8.01471
2	3.917	1	8.37163
2	3.997	0
2	4	0
2	4.14	1	8.84824
2	5.25	0
2	5.25	0
2	7.417	0
2	9.5	0
2	12.641	0
2	0.175	1	0.37402
2	0	1	0
2	0.083	0
2	0.167	1	0.356922
2	0.25	1	0.534314
2	0.333	1	0.711706
2	0.333	0
2	0.417	0
2	0.417	1	0.891235
2	0.417	0
2	0.5	1	1.06863
2	0.5	0
2	0.583	1	1.24602
2	0.667	0
2	0.75	1	1.60294
2	0.75	1	1.60294
2	0.778	0
2	0.833	0
2	1	0
2	1.083	1	2.31465
2	1.083	1	2.31465
2	1.167	0
2	1.333	1	2.84896
2	1.333	1	2.84896
2	1.333	1	2.84896
2	1.417	1	3.02849
2	1.417	1	3.02849
2	1.417	1	3.02849
2	1.5	1	3.20588
2	1.583	1	3.38327
2	1.583	0
2	1.667	1	3.5628
2	1.917	0
2	2	0
2	2.083	0
2	2.083	0
2	2.083	0
2	2.167	1	4.63143
2	2.167	0
2	2.333	0
2	2.392	1	5.11231
2	2.417	0
2	2.5	0
2	2.667	0
2	2.816	1	6.01851
2	2.917	1	6.23437
2	3.083	0
2	3.083	1	6.58916
2	3.417	1	7.303
2	4	0
2	4.332	0
2	4.333	0
2	4.5	0
2	4.583	0
2	4.667	0
2	4.75	0
2	4.833	0
2	4.833	0
2	5.083	0
2	5.25	0
2	5.333	0
2	5.667	0
2	6.667	0
2	8.25	0
2	17.559	0
2	0.312	1	0.666824
2	0.833	1	1.78033
2	0.917	0
2	1.083	0
2	1.167	0
2	1.167	0
2	1.167	1	2.49418
2	1.167	1	2.49418
2	1.333	0
2	1.833	0
2	1.917	1	4.09712
2	2.214	1	4.73188
2	2.333	1	4.98622
2	2.417	1	5.16575
2	2.5	1	5.34314
2	2.5	0
2	2.583	1	5.52053
2	3.244	0
2	3.318	0
2	3.414	0
2	3.583	0
2	4.417	0
2	4.888	1	10.4469
2	5.083	0
2	6.167	0
2	0	1	0
2	0	1	0
2	0.11	1	0.235098
2	0.333	0
2	0.333	1	0.711706
2	0.417	0
2	0.583	0
2	0.583	0
2	0.667	1	1.42555
2	0.75	1	1.60294
2	1.137	1	2.43006
2	1.25	1	2.67157
2	1.5	1	3.20588
2	1.532	1	3.27427
2	1.636	1	3.49655
2	1.667	0
2	1.667	1	3.5628
2	1.715	0
2	1.888	1	4.03514
2	1.981	1	4.2339
2	2	1	4.27451
2	2	0
2	2.293	1	4.90073
2	2.333	1	4.98622
2	2.583	0
2	2.583	1	5.52053
2	2.583	1	5.52053
2	2.589	1	5.53335
2	2.751	1	5.87959
2	2.833	1	6.05484
2	2.833	1	6.05484
2	3.447	0
2	3.455	1	7.38422
2	3.477	1	7.43124
2	3.816	1	8.15576
2	3.917	0
2	4.583	0
2	4.667	0
2	5	0
2	6.34	1	13.5502
2	6.667	0
2	6.847	0
2	7.666	1	16.3842
2	13.471	0
2	0.583	0
2	0	1	0
2	0.167	0
2	0.25	1	0.534314
2	0.5	0
2	1.247	1	2.66516
2	1.333	1	2.84896
2	1.333	1	2.84896
2	2.058	1	4.39847
2	3.417	0
2	1	1	2.13725
2	0	1	0
2	0	1	0
2	0.417	0
2	0.833	1	1.78033
2	1.25	1	2.67157
2	1.417	1	3.02849
2	1.468	0
2	1.75	1	3.7402
2	1.811	1	3.87057
2	2.647	1	5.65731
2	3	0
2	5.277	1	11.2783
2	0	1	0
2	0.083	0
2	1.066	1	2.27831
2	0.225	1	0.480882
2	0.083	1	0.177392
2	0.167	1	0.356922
2	0.408	1	0.872
2	2.296	1	4.90714
